# Supplementary material for: Case-control meta-analysis of blood DNA methylation and autism spectrum disorder
Source: Mol Autism. 2018 Jun 28;9:40. doi: 10.1186/s13229-018-0224-6 (PMC6022498; doi:10.1186/s13229-018-0224-6)
Supplement: Supplementary file 2 — Table S1. Demographic characteristics for samples in the SSC (S2) dataset. (XLSX 11 kb) [file 13229_2018_224_MOESM2_ESM.xlsx]

## Sheet: Table S1
	ASD (N = 453)	Control (N = 515)	p-value
Sex	N (%)	N(%)	< 2.2 E-16
M	368 (0.81)	273 (0.53)
F	85 (0.19)	242 (0.47)
Processing Batch	N (%)	N(%)	0.5136
1	289 (0.64)	317 (0.62)
2	164 (0.36)	198 (0.28)
Cell Composition	Mean (IQR)	Mean (IQR)
Granulocytes	0.46 [0.38 - 0.52]	0.47 [0.40 - 0.54]	0.02
CD4T	0.21 [0.16 - 0.26]	0.20 [0.16 - 0.24]	0.09
B cell	0.12 [0.08 - 0.15]	0.11 [0.08 - 0.13]	0.01
CD8T	0.11 [0.08 - 0.15]	0.11 [0.08 - 0.13]	0.58
Monocytes	0.07 [0.05 - 0.09]	0.07 [0.06 - 0.09]	0.63
NK	0.02 [0.00 - 0.03]	0.02 [0.00 - 0.03]	0.83
Genetic Ancestry	N (%)	N(%)	1.02e-06
European	214 (0.47)	324 (0.63)
African	71 (0.16)	39 (0.08)
Admixed or Asian	153 (0.34)	142 (0.28)
Missing	15 (0.03)	10 (0.02)

## Sheet: Table S2
	Sibling (N = 343)	Proband (N = 343)	p-value
Sex	N (%)	N(%)	0.02
M	336 (0.98)	343 (1.00)
F	7 (0.02)	0 (0.00)
Cell Composition	Mean (IQR)	Mean (IQR)
Granulocytes	0.52 [0.46 - 0.58]	0.52 [0.45 - 0.58]	0.43
CD4T	0.18 [0.13 - 0.21]	0.18 [0.14 - 0.22]	0.78
B cell	0.10 [0.08 - 0.13]	0.10 [0.07 - 0.13]	0.99
CD8T	0.11 [0.08 - 0.14]	0.12 [0.09 - 0.15]	0.19
Monocytes	0.06 [0.05 - 0.08]	0.06 [0.04 - 0.08]	0.76
NK	0.04 [0.00 - 0.06]	0.04 [0.00 - 0.06]	0.74
