# Supplementary material for: Case-control meta-analysis of blood DNA methylation and autism spectrum disorder
Source: Mol Autism. 2018 Jun 28;9:40. doi: 10.1186/s13229-018-0224-6 (PMC6022498; doi:10.1186/s13229-018-0224-6)
Supplement: Supplementary file 3 — Table S2. Full summary statistics and meta-analysis results for all 445,608 CpG sites that were present in both the cleaned SEED and SSC datasets. (CSV 40707 kb) [file 13229_2018_224_MOESM3_ESM.csv]

	CHR	Position	SEED.pvalue	SEED.meanDiff	Simons.pvalue	Simons.meanDiff	METALp	FDR
cg13869341	1	15865	1.39e-01	-0.5784992	6.52e-01	-0.05437397	1.55e-01	0.96
cg24669183	1	534242	7.90e-01	-0.1634299	3.80e-01	0.33483909	7.18e-01	1.00
cg15560884	1	710097	8.16e-01	-0.2618322	3.82e-01	-0.08974036	4.59e-01	1.00
cg01014490	1	714177	4.51e-01	-0.1436014	3.40e-01	-0.22889565	2.33e-01	0.98
cg17505339	1	720865	1.60e-01	-0.0905701	6.28e-01	0.21219196	4.46e-01	1.00
cg11954957	1	758829	4.25e-01	-0.2771810	8.07e-01	0.49551663	6.51e-01	1.00
cg23803172	1	763119	7.98e-01	-0.0051716	7.98e-01	-0.01390984	7.18e-01	1.00
cg20788133	1	765028	1.37e-01	-0.3085368	2.34e-01	0.53530391	7.11e-01	1.00
cg16736630	1	779995	2.05e-02	-1.5905390	2.27e-01	0.84241006	3.20e-01	0.99
cg00168193	1	790667	4.82e-01	-0.2618526	8.77e-01	-0.10838871	5.24e-01	1.00
cg05898754	1	805102	9.42e-02	0.1528102	1.97e-01	-0.05028033	6.53e-01	1.00
cg03128332	1	805338	9.28e-01	0.3895514	2.62e-01	-0.38587545	5.13e-01	1.00
cg16619049	1	805541	2.51e-01	0.0309152	8.86e-01	-0.06569115	4.32e-01	1.00
cg23100540	1	805554	7.65e-01	0.3421986	6.25e-01	-0.25270054	9.31e-01	1.00
cg05475702	1	812248	6.72e-01	-1.1603570	9.04e-01	0.06242047	8.05e-01	1.00
cg18147296	1	812539	2.96e-02	0.1869372	3.08e-01	0.33010418	2.03e-02	0.90
cg05597748	1	812679	2.74e-01	-0.1394803	1.79e-01	-0.04530781	8.87e-02	0.94
cg00111697	1	812760	7.02e-01	-0.0855257	1.51e-01	-0.08720986	2.23e-01	0.97
cg10988531	1	813317	7.04e-01	-0.3373220	1.20e-01	0.68074868	4.77e-01	1.00
cg13938959	1	834183	2.09e-01	-0.5434513	3.29e-01	-0.31550310	1.12e-01	0.94
cg12445832	1	834295	4.64e-01	0.1264623	7.11e-01	-0.01086674	7.48e-01	1.00
cg23999112	1	834356	9.74e-01	0.1847219	7.82e-01	-0.12028555	8.78e-01	1.00
cg11527153	1	837536	7.70e-01	0.0468682	2.25e-01	0.27553190	3.14e-01	0.99
cg27573606	1	838379	4.29e-01	-0.0178665	9.26e-01	0.03087899	5.86e-01	1.00
cg04195702	1	838486	4.95e-01	-0.0926259	8.47e-01	0.06512347	6.91e-01	1.00
cg01062849	1	838731	5.37e-01	0.2421135	4.23e-01	0.03256623	3.23e-01	0.99
cg08128007	1	839435	3.60e-01	-0.3873117	8.53e-01	-0.05086465	4.12e-01	1.00
cg23733394	1	839752	3.91e-01	-0.0104665	7.64e-02	-1.20354193	7.23e-02	0.93
cg13371836	1	840274	1.16e-01	0.0237268	8.39e-01	-0.02653041	2.84e-01	0.99
cg04407431	1	840618	1.60e-01	0.0117590	9.65e-01	-0.03441295	2.95e-01	0.99
cg13565718	1	841289	8.73e-01	-0.0142293	3.11e-01	0.01098782	5.96e-01	1.00
cg01097950	1	843491	1.41e-01	-0.2073149	3.19e-01	0.05361331	6.28e-01	1.00
cg08900511	1	843581	7.17e-01	0.1021403	7.16e-01	-0.10077100	9.66e-01	1.00
cg04410003	1	844499	6.48e-01	-0.0666846	3.70e-01	0.05785141	8.20e-01	1.00
cg18762746	1	845278	9.29e-01	-0.0860303	5.57e-01	0.13753788	7.57e-01	1.00
cg12726839	1	845311	5.62e-01	0.1910790	7.18e-01	-0.23009771	8.33e-01	1.00
cg04364728	1	845810	2.58e-01	-0.8527579	8.54e-01	0.04621755	4.55e-01	1.00
cg05151709	1	846155	5.82e-01	-0.0831703	7.59e-01	0.10940700	8.24e-01	1.00
cg08546707	1	846195	6.37e-01	-0.1955947	4.34e-01	-0.21502864	3.87e-01	1.00
cg06154531	1	846507	5.16e-02	0.3265869	3.31e-01	-0.08680112	3.89e-01	1.00
cg01782097	1	846637	9.84e-01	0.1654876	9.52e-01	0.16669341	9.57e-01	1.00
cg20825023	1	846742	3.77e-01	-0.0964673	1.81e-01	-0.24924129	1.24e-01	0.95
cg12549180	1	847816	4.62e-01	0.2932267	1.69e-01	-0.33724053	7.47e-01	1.00
cg11851804	1	848379	5.80e-02	-0.0121243	7.58e-01	-0.10416716	9.92e-02	0.94
cg06623778	1	848409	6.48e-01	0.3251777	4.69e-01	-0.25622674	9.07e-01	1.00
cg14528386	1	848440	9.10e-01	0.7474696	5.47e-01	-0.14033407	7.63e-01	1.00
cg17436295	1	848609	3.97e-01	0.4825556	6.38e-01	-0.02729190	7.30e-01	1.00
cg18865112	1	849540	3.72e-01	0.4630957	2.77e-01	0.10135435	1.67e-01	0.96
cg19642727	1	853876	8.24e-01	0.2557867	7.11e-01	0.00580305	6.83e-01	1.00
cg21407818	1	853925	9.99e-01	0.0719071	1.79e-01	0.16623813	3.87e-01	1.00
cg22226438	1	854766	5.70e-01	-0.0105777	1.34e-01	-0.22913153	1.62e-01	0.96
cg08029603	1	854824	8.21e-01	-0.0528975	5.68e-01	-0.03001422	5.89e-01	1.00
cg16347928	1	854838	1.12e-02	0.7104886	3.79e-01	0.15403079	1.22e-02	0.88
cg22699361	1	854918	8.78e-01	0.0115722	6.19e-01	0.10042396	6.62e-01	1.00
cg03890988	1	854951	5.15e-01	0.3104363	4.17e-01	0.44722789	3.08e-01	0.99
cg21786289	1	854966	1.14e-01	-0.0164749	9.75e-01	0.04369674	2.35e-01	0.98
cg13897241	1	855046	6.80e-01	-0.0626336	8.54e-01	0.10073277	8.44e-01	1.00
cg13176867	1	855425	2.14e-01	0.1737039	8.65e-01	-0.05151265	4.00e-01	1.00
cg15105996	1	855445	5.98e-01	0.0456101	9.45e-01	0.00771782	6.54e-01	1.00
cg02565062	1	855544	6.31e-01	0.1002919	1.87e-01	-0.19424946	6.30e-01	1.00
cg09856436	1	855649	8.52e-01	1.1240388	9.25e-01	-0.12626585	9.34e-01	1.00
cg19159092	1	856059	2.11e-02	-0.9127250	2.28e-01	0.21494386	3.24e-01	0.99
cg08132177	1	856685	9.90e-01	-0.0130867	8.56e-03	0.06773924	9.22e-02	0.94
cg27050229	1	856693	9.51e-01	-0.0819912	1.55e-01	-0.03488487	3.36e-01	0.99
cg06931612	1	856914	7.47e-01	0.0258230	4.13e-01	-0.07137700	7.79e-01	1.00
cg11407801	1	857657	5.07e-02	0.1530012	2.33e-01	0.53792678	2.36e-02	0.91
cg01197763	1	858362	9.37e-01	-0.0471386	3.96e-01	0.19499259	6.26e-01	1.00
cg01980454	1	859173	8.40e-01	0.0001452	4.20e-01	0.06902889	5.00e-01	1.00
cg16352085	1	859719	9.62e-01	0.0567945	2.89e-01	0.02837416	4.72e-01	1.00
cg04839849	1	859844	7.89e-01	0.0126456	7.35e-01	-0.05541823	9.89e-01	1.00
cg03725447	1	860008	1.77e-01	-0.0564088	6.94e-01	-0.13945797	1.99e-01	0.97
cg25215298	1	860022	8.10e-01	0.2449247	7.99e-01	0.01277609	7.28e-01	1.00
cg04672450	1	860185	6.15e-01	0.0270886	1.39e-01	0.18264098	1.81e-01	0.96
cg27487046	1	860613	6.37e-01	0.0138719	9.09e-01	-0.03111702	7.74e-01	1.00
cg06091566	1	860621	9.92e-02	-0.1995185	1.49e-01	0.26224859	7.41e-01	1.00
cg03735847	1	860925	3.49e-01	0.0145368	1.20e-01	-0.00683733	7.76e-01	1.00
cg03180780	1	860965	9.55e-01	0.0076534	7.45e-01	-0.06483084	8.68e-01	1.00
cg09166659	1	861177	1.84e-01	-0.0336118	4.65e-01	-0.04082870	1.37e-01	0.95
cg05527507	1	861265	2.06e-01	0.3553551	6.52e-01	0.01459746	2.08e-01	0.97
cg14324200	1	861317	5.76e-02	0.1732368	2.90e-01	0.07338713	3.29e-02	0.91
cg02663945	1	861629	8.25e-01	2.1448476	1.31e-01	1.41133781	2.53e-01	0.98
cg13856810	1	861886	3.90e-01	0.0601992	5.75e-01	0.36573522	3.08e-01	0.99
cg02896266	1	864879	5.87e-01	-0.0444386	4.29e-01	0.00792495	9.25e-01	1.00
cg13806162	1	865013	8.34e-01	-0.0351718	7.30e-01	0.04553951	9.51e-01	1.00
cg23225454	1	865583	3.17e-01	-0.0437921	6.82e-01	0.03476591	6.17e-01	1.00
cg00976181	1	865860	3.67e-01	0.0578179	9.22e-01	0.20587597	4.52e-01	1.00
cg10711230	1	867031	7.00e-01	-0.0203210	3.59e-01	0.05538533	7.67e-01	1.00
cg00145911	1	867938	3.57e-01	-0.0368198	1.16e-01	-0.12324722	8.62e-02	0.94
cg13546858	1	869346	4.06e-02	1.7830813	1.03e-01	0.82637969	8.86e-03	0.87
cg13692836	1	869368	6.18e-03	1.3434769	1.59e-01	0.99107053	2.68e-03	0.86
cg06531475	1	870791	1.73e-02	0.8956217	5.18e-01	0.34416687	2.53e-02	0.91
cg06624358	1	870810	2.25e-01	0.2429363	1.07e-01	0.86691262	4.93e-02	0.92
cg14156792	1	870958	1.29e-01	0.1361520	4.45e-01	0.41575299	9.83e-02	0.94
cg24997886	1	871033	1.18e-01	0.4580521	2.44e-01	0.67976503	5.15e-02	0.92
cg01727431	1	871057	4.56e-02	0.5045755	5.48e-01	0.61857230	5.54e-02	0.93
cg10146935	1	871308	4.64e-02	2.1909038	6.36e-02	1.54166306	6.56e-03	0.86
cg02439789	1	871441	1.15e-01	1.1412290	1.74e-01	0.77313989	3.73e-02	0.91
cg24362661	1	871546	5.48e-02	1.3233081	2.75e-01	0.63594004	2.98e-02	0.91
cg05819296	1	871980	5.25e-01	0.0639038	2.37e-01	0.42168558	2.12e-01	0.97
cg00582671	1	872235	7.44e-01	-0.1261798	1.57e-01	0.32095636	5.07e-01	1.00
cg22485363	1	872385	5.63e-01	-0.1657582	9.07e-01	0.11053089	7.13e-01	1.00
cg06036236	1	872737	4.58e-01	-0.0574338	7.37e-01	0.02469074	7.25e-01	1.00
cg13904806	1	874697	3.10e-01	-0.0978236	8.41e-01	0.37086918	5.17e-01	1.00
cg03269716	1	874896	3.69e-01	0.2467600	6.47e-01	0.03779271	3.26e-01	0.99
cg04121631	1	875345	3.24e-01	0.1686990	9.78e-01	0.04819958	4.40e-01	1.00
cg23440882	1	875880	3.27e-01	-0.0177467	7.33e-01	-0.05076865	3.33e-01	0.99
cg23112672	1	876199	9.47e-01	-0.0447350	1.48e-01	-0.56268928	3.26e-01	0.99
cg15896339	1	876249	5.76e-01	0.0095378	9.14e-01	-0.03576154	7.20e-01	1.00
cg12454161	1	876551	5.02e-02	-0.2221017	2.88e-01	-0.13333897	2.90e-02	0.91
cg09180262	1	876870	6.44e-01	0.0288032	4.78e-01	0.00062912	4.17e-01	1.00
cg24045482	1	876993	6.39e-01	-0.0060896	6.46e-01	-0.04288318	5.13e-01	1.00
cg09988062	1	877489	6.86e-01	-0.0046412	7.98e-01	-0.03702471	6.36e-01	1.00
cg22416074	1	877641	8.85e-02	-0.0848268	9.52e-01	-0.03626950	1.80e-01	0.96
cg19724344	1	877647	5.31e-01	0.0326820	2.80e-02	-0.27489754	3.49e-01	0.99
cg06838427	1	877876	4.08e-01	0.0466975	4.47e-01	0.05026499	2.62e-01	0.98
cg10827460	1	879375	4.22e-01	0.0044232	8.50e-01	-0.03804833	6.22e-01	1.00
cg15742605	1	879383	2.08e-02	0.0252810	9.91e-01	-0.02514597	7.83e-02	0.94
cg09756115	1	879415	6.79e-01	0.1074318	8.93e-01	-0.15344500	8.18e-01	1.00
cg23731742	1	879958	6.11e-01	0.0868030	8.72e-01	0.01423591	6.22e-01	1.00
cg06511482	1	882546	7.06e-02	-0.1140620	2.67e-01	-0.10792753	3.59e-02	0.91
cg17153432	1	883538	7.78e-01	-0.0133013	3.48e-01	0.09062470	6.97e-01	1.00
cg00113194	1	884869	8.92e-01	0.0813245	7.81e-01	0.16365079	7.77e-01	1.00
cg02968844	1	884964	3.21e-01	0.0001445	1.82e-01	0.27259985	1.06e-01	0.94
cg16248916	1	886419	4.58e-01	-0.0982417	5.09e-02	-0.11183055	6.79e-02	0.93
cg20322444	1	886441	5.50e-01	0.0415787	5.61e-01	-0.13308983	9.34e-01	1.00
cg07983659	1	886485	7.49e-01	0.0342599	3.01e-02	-0.27240996	2.49e-01	0.98
cg11733071	1	886543	4.82e-01	0.0455349	8.71e-01	0.08005132	5.21e-01	1.00
cg01394461	1	887576	8.01e-01	0.1925105	7.95e-01	-0.21216825	9.80e-01	1.00
cg09555360	1	888413	6.93e-02	0.1757680	8.03e-01	0.11126768	1.21e-01	0.95
cg07701223	1	888957	1.45e-01	-0.1019691	3.68e-01	0.13936519	5.93e-01	1.00
cg13060902	1	889215	6.50e-01	-0.1215808	7.83e-01	0.08505411	8.65e-01	1.00
cg21830050	1	891193	5.45e-01	0.9540100	5.76e-01	-0.33091859	9.18e-01	1.00
cg02326551	1	892704	8.99e-01	0.2899704	7.13e-01	0.24779287	7.38e-01	1.00
cg15684274	1	892857	8.40e-01	-0.0576646	9.56e-01	0.22138569	9.05e-01	1.00
cg16005420	1	892914	3.24e-01	0.1464914	6.88e-01	0.39190234	3.11e-01	0.99
cg20453388	1	892948	9.63e-03	-0.0945937	8.65e-01	0.29044256	6.14e-02	0.93
cg24664590	1	894056	2.38e-01	0.1872485	4.60e-02	0.05564501	2.88e-02	0.91
cg08472719	1	894108	5.67e-01	0.0634402	4.94e-01	0.02704929	3.79e-01	0.99
cg03161767	1	894207	5.02e-01	0.0414317	6.84e-02	0.02348278	9.17e-02	0.94
cg10207527	1	894257	3.14e-01	0.0172367	3.09e-01	0.02605149	1.54e-01	0.96
cg04485075	1	894587	4.67e-01	-0.0212718	2.27e-01	-0.00640762	1.82e-01	0.97
cg16389252	1	894601	1.72e-01	0.0183945	4.21e-01	0.00249006	1.18e-01	0.95
cg22114309	1	895869	1.08e-01	0.3579797	6.04e-01	0.06933099	1.18e-01	0.95
cg11132698	1	895988	9.27e-02	-0.0187835	1.83e-01	-0.04695737	3.21e-02	0.91
cg09789536	1	896226	4.97e-01	0.5714073	7.18e-01	-0.03268162	7.74e-01	1.00
cg26866020	1	896305	6.08e-01	-0.0114113	1.56e-01	-0.02877353	1.92e-01	0.97
cg17505193	1	896310	6.10e-01	0.0223339	1.74e-01	-0.07161602	6.27e-01	1.00
cg13802035	1	896316	8.23e-01	0.0765625	8.99e-01	0.01239100	8.00e-01	1.00
cg07582955	1	896763	1.37e-01	-0.1148863	3.89e-01	-0.17912351	9.04e-02	0.94
cg16968662	1	897308	4.96e-02	0.1207287	4.26e-01	0.10545777	4.40e-02	0.92
cg07696918	1	897500	3.38e-01	0.1796581	5.16e-01	0.16899752	2.49e-01	0.98
cg04359978	1	897590	6.67e-01	-0.0505892	9.19e-01	-0.02361320	6.93e-01	1.00
cg07236207	1	897949	3.26e-01	0.1091282	8.75e-01	-0.03950760	5.15e-01	1.00
cg11084308	1	898397	7.52e-01	0.0397869	4.57e-02	-0.05357616	2.96e-01	0.99
cg03148373	1	898852	2.01e-01	-0.0273157	6.93e-03	0.22196710	4.47e-01	1.00
cg10644916	1	899000	6.78e-01	-1.1194419	9.35e-01	0.22758066	7.91e-01	1.00
cg01930745	1	899182	2.29e-01	0.4344961	4.96e-01	-0.16476689	6.30e-01	1.00
cg14831166	1	899434	3.24e-01	0.0345000	5.80e-04	0.48845103	2.97e-03	0.86
cg11246447	1	900424	8.37e-01	0.1315461	5.85e-01	0.07359536	6.11e-01	1.00
cg14997037	1	900550	9.73e-02	0.1251611	7.29e-01	0.05349549	1.36e-01	0.95
cg15648958	1	900832	3.75e-01	-0.0667989	8.87e-01	-0.00835121	4.41e-01	1.00
cg03041482	1	900945	9.02e-01	0.0117206	6.28e-01	0.02631850	6.84e-01	1.00
cg00328058	1	901062	7.84e-02	0.2673515	5.00e-01	0.12730560	7.49e-02	0.93
cg25742326	1	901449	5.24e-01	0.7511886	7.84e-01	-0.05120190	7.55e-01	1.00
cg12663811	1	901685	4.53e-01	-0.1037210	6.13e-01	0.03604534	8.04e-01	1.00
cg07390924	1	901725	4.64e-01	-0.2377218	4.92e-02	0.20882343	4.80e-01	1.00
cg10110857	1	901755	7.64e-01	-0.1838473	5.57e-01	-0.06614445	5.43e-01	1.00
cg10375192	1	901799	8.46e-01	-0.3428853	6.77e-01	0.02047222	9.05e-01	1.00
cg02056921	1	901892	1.98e-01	-0.1704466	8.57e-01	-0.02840359	2.71e-01	0.98
cg21832150	1	902025	1.81e-01	-0.1091566	3.20e-01	-0.01008310	9.63e-02	0.94
cg24076968	1	902549	7.22e-01	-0.0992237	9.82e-01	0.01935144	7.96e-01	1.00
cg12536471	1	902653	6.86e-01	0.0390650	1.18e-01	-0.18311858	4.85e-01	1.00
cg06324192	1	903543	5.46e-01	-0.1572904	6.31e-01	0.28851175	8.79e-01	1.00
cg23207077	1	905988	1.52e-01	-0.0140816	1.54e-01	-0.00672417	4.40e-02	0.92
cg22381068	1	906363	4.95e-01	0.4378820	1.38e-02	0.89062194	3.50e-02	0.91
cg22481263	1	906493	8.99e-01	0.0711719	7.60e-02	0.48205117	2.15e-01	0.97
cg04865998	1	906965	5.25e-01	-0.0080445	8.73e-01	0.13635416	7.01e-01	1.00
cg07195057	1	907118	6.56e-01	0.0799318	7.62e-01	0.07983043	5.92e-01	1.00
cg26679367	1	907618	9.29e-02	-0.4192519	7.29e-01	-0.00923909	1.32e-01	0.95
cg23596291	1	907638	5.31e-01	0.0009444	4.82e-01	0.17937546	3.52e-01	0.99
cg06818851	1	907708	6.45e-01	-0.0848962	3.35e-01	-0.14071076	3.30e-01	0.99
cg23956473	1	909320	7.85e-01	-0.0208474	3.93e-01	-0.06641179	4.48e-01	1.00
cg16352072	1	910223	2.29e-02	0.0360694	2.82e-01	0.24749384	1.49e-02	0.88
cg25107893	1	911601	8.65e-01	-0.2145931	9.40e-01	0.23579873	9.35e-01	1.00
cg05505459	1	911995	3.45e-01	0.0205354	5.79e-01	0.53225152	2.80e-01	0.99
cg23635910	1	912055	3.84e-01	-0.4915555	9.15e-01	0.23762971	5.51e-01	1.00
cg08843537	1	914382	7.15e-02	-0.0768819	8.47e-01	0.05659987	2.10e-01	0.97
cg22348654	1	916058	7.03e-01	0.0004537	7.14e-01	-0.03635528	9.56e-01	1.00
cg18166741	1	916346	3.79e-01	-0.0770035	5.19e-02	-0.51959219	5.42e-02	0.93
cg22699004	1	916498	7.63e-01	-0.0871758	7.32e-01	0.11868728	9.91e-01	1.00
cg10824915	1	916863	5.49e-01	-0.1077746	6.78e-01	0.15554686	8.48e-01	1.00
cg22599150	1	917118	6.50e-01	-0.0589797	4.90e-01	0.30100827	9.22e-01	1.00
cg16349774	1	917249	1.09e-01	-0.9253152	3.68e-01	0.08880538	5.18e-01	1.00
cg18439833	1	917642	2.51e-01	0.0107310	1.79e-01	-0.10815472	9.90e-01	1.00
cg15526941	1	917655	8.60e-01	0.0618797	2.92e-01	0.30704126	4.16e-01	1.00
cg10201533	1	917661	6.92e-01	0.2462135	4.68e-01	0.27200306	4.41e-01	1.00
cg11235921	1	917819	4.90e-01	-0.3834251	4.71e-01	-0.13746983	3.21e-01	0.99
cg11782208	1	917892	5.92e-01	0.0029253	8.25e-01	-0.08958783	7.89e-01	1.00
cg11143486	1	918415	8.21e-02	-0.1578972	7.77e-01	0.05944381	2.51e-01	0.98
cg10381813	1	918696	3.76e-01	-0.1091056	7.87e-01	-0.29425208	3.95e-01	1.00
cg14350158	1	919422	9.79e-01	0.0015991	1.78e-01	0.14464298	3.75e-01	0.99
cg16417258	1	919731	9.95e-01	0.0711863	7.14e-01	-0.01596008	8.17e-01	1.00
cg03394722	1	919916	4.30e-01	0.0158631	7.85e-01	-0.14818892	6.69e-01	1.00
cg26114254	1	920580	2.96e-01	-0.0983040	6.75e-02	-0.03056909	4.80e-02	0.92
cg10010734	1	922010	6.59e-01	-0.0526655	5.06e-01	0.21627137	9.28e-01	1.00
cg03648020	1	931327	8.90e-01	-0.2326954	8.90e-01	0.11202713	9.87e-01	1.00
cg01729262	1	933306	4.42e-01	0.5512803	1.28e-01	-0.49185633	6.95e-01	1.00
cg15882305	1	933388	5.99e-01	0.1992680	2.49e-01	0.10904323	2.52e-01	0.98
cg15713103	1	933685	7.27e-01	0.0886420	6.44e-01	-0.09250161	9.76e-01	1.00
cg26003967	1	933987	7.21e-01	-0.0005995	2.63e-01	0.05201266	6.54e-01	1.00
cg23552821	1	934036	4.28e-01	0.0494138	8.36e-01	-0.01640628	6.36e-01	1.00
cg26224305	1	934197	5.31e-01	0.0400785	3.08e-01	-0.03234695	8.59e-01	1.00
cg05095110	1	934390	6.87e-01	-0.0063156	5.33e-01	-0.05409400	4.78e-01	1.00
cg15578015	1	934409	3.93e-01	0.0098990	7.22e-01	-0.02785223	6.72e-01	1.00
cg23205003	1	934662	6.92e-01	-0.0154455	4.03e-01	-0.00103496	4.00e-01	1.00
cg17907238	1	934907	9.87e-01	-0.0097232	3.42e-01	-0.03891414	5.32e-01	1.00
cg02397514	1	935139	3.10e-01	0.0195756	6.57e-01	-0.02018913	6.24e-01	1.00
cg12257384	1	935456	5.03e-01	-0.0508901	8.45e-01	-0.05045077	5.24e-01	1.00
cg00447632	1	935861	3.24e-01	0.0451394	1.49e-01	-0.06329754	8.62e-01	1.00
cg26339484	1	935863	2.36e-01	0.0718411	9.69e-01	-0.03396459	3.78e-01	0.99
cg27430493	1	936091	6.10e-01	-0.0158840	6.13e-01	-0.11597124	4.74e-01	1.00
cg25066040	1	936229	5.61e-01	-0.0199851	7.69e-01	-0.07515188	5.26e-01	1.00
cg27060622	1	936346	5.45e-01	0.1097192	1.73e-01	-0.20899023	6.78e-01	1.00
cg08122545	1	936500	7.35e-01	0.0127934	7.04e-01	-0.03442374	9.88e-01	1.00
cg15825501	1	936610	5.86e-01	-0.1709833	1.08e-01	0.21898910	5.36e-01	1.00
cg13468764	1	936897	9.20e-01	-0.0151039	8.81e-01	-0.02761818	8.63e-01	1.00
cg26321643	1	936914	6.62e-01	-0.0215206	2.67e-01	-0.21039168	2.94e-01	0.99
cg16578267	1	937048	5.69e-01	0.0602336	7.41e-01	-0.19201067	8.24e-01	1.00
cg18977839	1	937409	5.70e-01	0.0760642	5.90e-01	-0.07322593	9.30e-01	1.00
cg09332175	1	938905	5.20e-01	0.1120929	3.88e-02	0.45618951	6.83e-02	0.93
cg16034521	1	939448	8.14e-01	0.0101288	9.52e-01	0.05784029	8.27e-01	1.00
cg10176463	1	940782	7.26e-01	0.0299116	5.81e-01	-0.03040121	9.30e-01	1.00
cg25350899	1	941382	3.19e-01	-0.1262974	7.98e-01	0.17383995	5.51e-01	1.00
cg13219080	1	942161	3.61e-02	0.1486536	7.50e-01	0.10115280	7.06e-02	0.93
cg09364122	1	942198	5.77e-01	-0.0054732	8.20e-01	0.05036875	7.79e-01	1.00
cg17142931	1	942295	9.20e-01	-0.0937168	8.98e-01	0.12656660	9.95e-01	1.00
cg20064006	1	942329	4.88e-01	-0.0199879	2.65e-01	-0.01211623	2.12e-01	0.97
cg17006413	1	942451	8.24e-02	-0.0438862	3.81e-01	0.03869859	4.44e-01	1.00
cg21472517	1	942471	8.70e-01	0.0025461	8.61e-01	0.03550128	8.12e-01	1.00
cg18019572	1	942489	5.17e-01	0.0873525	5.00e-02	-0.22362819	4.44e-01	1.00
cg22673826	1	942498	6.42e-01	-0.0464710	9.17e-01	0.02285470	7.73e-01	1.00
cg10625579	1	942635	9.23e-01	-0.3010349	6.57e-01	0.33079170	8.32e-01	1.00
cg01922485	1	942696	3.89e-01	0.0165730	8.90e-01	0.08006905	4.54e-01	1.00
cg26155170	1	943064	9.30e-02	-0.4829492	6.76e-01	0.06928835	3.09e-01	0.99
cg08853797	1	943431	6.07e-01	-0.1792815	9.39e-01	0.00223578	7.31e-01	1.00
cg03125763	1	943619	1.35e-01	0.4037485	6.48e-01	0.48818583	1.51e-01	0.96
cg26155520	1	943647	3.80e-01	0.1140943	6.15e-01	0.51124261	3.19e-01	0.99
cg23691733	1	944093	4.86e-01	0.0518729	4.22e-02	0.17847904	6.56e-02	0.93
cg04985032	1	944439	7.60e-01	0.0311657	8.61e-01	0.13416514	7.29e-01	1.00
cg24004483	1	944783	1.54e-02	1.0556824	2.26e-01	-0.36977690	2.83e-01	0.99
cg23281018	1	944789	2.26e-01	0.5104824	7.86e-01	-0.00097392	4.52e-01	1.00
cg25552017	1	945416	4.11e-01	-0.0370797	8.80e-02	0.12660346	6.38e-01	1.00
cg10984178	1	946099	3.21e-01	-0.0948833	7.96e-01	0.36973375	5.53e-01	1.00
cg13552506	1	946444	1.36e-01	0.0847718	1.27e-01	0.00955282	3.39e-02	0.91
cg26420561	1	946675	6.12e-02	-0.1034314	4.15e-01	0.20080187	3.64e-01	0.99
cg22020633	1	946683	1.77e-02	-0.1188570	6.79e-01	0.08244082	1.22e-01	0.95
cg01768082	1	946875	2.88e-01	1.0419980	4.47e-01	-0.10168675	7.47e-01	1.00
cg07589034	1	947003	2.32e-01	0.5146604	7.16e-01	-0.31265213	4.96e-01	1.00
cg22367159	1	947018	9.48e-01	1.1245210	6.66e-01	-0.45096176	8.20e-01	1.00
cg26837773	1	947091	2.78e-01	1.0237675	6.41e-01	0.10836926	2.58e-01	0.98
cg15825373	1	947153	2.72e-01	-0.0857603	1.27e-01	-0.03412513	6.81e-02	0.93
cg22618402	1	947210	9.87e-02	0.0577060	3.06e-01	0.03113250	5.45e-02	0.93
cg06538872	1	947343	6.03e-02	-0.2186892	4.89e-01	0.33827194	3.21e-01	0.99
cg25610492	1	948625	9.19e-01	0.0130433	2.09e-01	-0.39754355	4.65e-01	1.00
cg08469540	1	948627	8.69e-01	-0.0564130	7.40e-02	-0.57149500	2.02e-01	0.97
cg20022511	1	948740	9.11e-01	0.1427589	7.24e-01	-0.06525228	8.87e-01	1.00
cg23684711	1	948879	4.60e-02	0.3889700	9.46e-01	-0.04699117	1.38e-01	0.95
cg08067365	1	948893	5.22e-01	0.1979399	3.31e-01	-0.09298304	8.91e-01	1.00
cg20062691	1	949392	1.30e-01	0.9959202	7.07e-01	-0.11905371	3.60e-01	0.99
cg03811829	1	949449	5.79e-01	0.5296404	6.84e-01	-0.01078636	8.71e-01	1.00
cg11211792	1	949634	2.01e-02	0.8977419	4.67e-01	0.21045166	2.46e-02	0.91
cg04788999	1	949850	2.97e-01	1.2790520	1.60e-01	0.28432241	8.86e-02	0.94
cg16526047	1	949893	3.50e-01	1.1264983	8.82e-01	-0.05595638	5.36e-01	1.00
cg07123796	1	950971	2.89e-01	0.6519718	9.78e-01	-0.18739245	4.28e-01	1.00
cg09363892	1	954619	8.00e-02	0.0628178	2.87e-01	-0.11638808	5.14e-01	1.00
cg03185752	1	954631	2.73e-01	0.1103196	1.16e-01	-0.21347075	8.61e-01	1.00
cg15153791	1	955083	2.30e-01	0.0164696	3.21e-01	-0.02944457	7.81e-01	1.00
cg04336684	1	955147	4.21e-01	-0.1333434	8.28e-02	0.07642059	6.16e-01	1.00
cg22482746	1	955163	4.07e-01	0.0138644	4.77e-01	-0.01878992	8.60e-01	1.00
cg25177113	1	955463	2.32e-01	-0.0223988	7.89e-01	-0.02992403	2.77e-01	0.98
cg08223393	1	955701	2.80e-01	0.0985390	9.81e-01	-0.00094044	4.17e-01	1.00
cg07008945	1	955720	3.60e-01	-0.0082964	7.25e-01	-0.01825094	3.54e-01	0.99
cg11726631	1	955757	5.12e-01	0.0134477	1.72e-01	0.02338242	1.67e-01	0.96
cg19813362	1	956108	6.11e-01	0.0122308	5.01e-01	-0.03007951	9.65e-01	1.00
cg00299257	1	956217	8.92e-01	-0.0142712	6.38e-01	-0.03626242	6.84e-01	1.00
cg10046671	1	956299	7.74e-01	0.0062830	7.59e-01	-0.03773718	9.82e-01	1.00
cg24704476	1	956799	5.61e-01	-0.3361427	7.79e-01	0.05843536	7.92e-01	1.00
cg13917577	1	957119	9.02e-01	-1.0124068	9.36e-01	0.25395584	9.66e-01	1.00
cg17801765	1	958274	6.78e-01	-0.2829988	9.30e-01	0.12922787	7.94e-01	1.00
cg13100600	1	958351	4.68e-01	-0.3206342	2.85e-01	-0.27561266	2.14e-01	0.97
cg18272461	1	960761	4.11e-01	0.2090348	3.85e-02	0.47668957	4.98e-02	0.92
cg07787977	1	962651	1.37e-02	0.3823827	3.47e-01	0.19984123	1.27e-02	0.88
cg02632261	1	963599	8.98e-01	0.0526173	6.60e-01	0.04985614	7.02e-01	1.00
cg25774148	1	964497	5.79e-01	0.0696171	1.36e-03	0.14665057	1.29e-02	0.88
cg17021880	1	964506	7.46e-01	0.0008356	1.19e-01	0.27109342	2.11e-01	0.97
cg02288964	1	967561	2.11e-01	-0.1869547	9.41e-01	0.05140854	3.63e-01	0.99
cg02341264	1	967967	9.46e-03	-1.1348126	7.91e-01	-0.00423266	3.11e-02	0.91
cg06712559	1	968395	9.57e-01	-0.0079853	1.26e-01	-0.16750015	3.04e-01	0.99
cg17928920	1	968558	3.05e-01	-0.3088040	9.27e-02	0.16465819	7.66e-01	1.00
cg14663984	1	969042	8.62e-01	0.0258114	5.58e-01	-0.13798651	8.07e-01	1.00
cg16318112	1	969254	8.39e-01	-0.4007592	3.51e-01	-0.13855884	4.49e-01	1.00
cg09248054	1	969257	6.63e-01	0.0342698	7.91e-01	-0.07072660	8.71e-01	1.00
cg15840462	1	969744	4.06e-01	-0.1140323	3.02e-01	-0.16825233	1.94e-01	0.97
cg24598973	1	969825	2.74e-01	-0.3520562	2.16e-01	0.31671307	9.68e-01	1.00
cg16502826	1	970237	1.98e-01	-0.2861462	1.12e-01	0.55183910	9.69e-01	1.00
cg18147233	1	970294	9.38e-01	-0.1661055	5.96e-01	-0.18665817	6.88e-01	1.00
cg20741620	1	972225	5.76e-01	-0.0559187	2.42e-02	0.42214065	3.06e-01	0.99
cg00525597	1	973595	7.22e-01	0.0557561	4.68e-02	-0.10187303	3.13e-01	0.99
cg26007962	1	973887	4.66e-01	0.1432300	6.93e-01	-0.01964854	7.62e-01	1.00
cg27541454	1	975551	6.60e-01	0.0237916	1.95e-01	-0.00855706	6.18e-01	1.00
cg25759916	1	975667	3.51e-01	-0.0386803	3.66e-01	-0.05909708	1.95e-01	0.97
cg01150641	1	976168	2.92e-01	-0.0497602	9.79e-01	-0.02966914	4.11e-01	1.00
cg23625715	1	976172	7.89e-01	0.0104386	2.39e-01	-0.00148869	5.79e-01	1.00
cg26222311	1	976227	2.40e-01	0.0327162	7.23e-01	-0.02460461	5.03e-01	1.00
cg20594982	1	976707	9.44e-01	-1.1355783	6.75e-02	-0.51394934	2.18e-01	0.97
cg06819605	1	977003	2.60e-01	-0.0223848	2.54e-01	0.05779423	8.98e-01	1.00
cg03790440	1	977896	3.33e-02	0.1636407	6.29e-01	0.05526092	5.25e-02	0.92
cg15571556	1	978214	3.91e-01	-0.0701259	2.63e-01	-0.07963564	1.68e-01	0.96
cg15475967	1	978398	2.60e-01	-0.2169704	3.48e-02	0.40502046	6.20e-01	1.00
cg02138082	1	978573	8.82e-03	-0.4639763	4.52e-01	0.43494754	1.29e-01	0.95
cg10983617	1	978664	7.06e-01	0.0032957	3.11e-02	0.09485742	9.35e-02	0.94
cg02630349	1	978667	6.40e-01	0.0261783	1.01e-01	0.20534204	1.57e-01	0.96
cg03055733	1	979268	9.51e-01	-0.1187026	5.32e-01	0.11572738	7.23e-01	1.00
cg07407159	1	979484	2.99e-01	-0.0756212	9.82e-01	0.16508679	4.35e-01	1.00
cg16657578	1	979589	3.31e-01	-0.1278788	1.79e-01	0.07698735	9.04e-01	1.00
cg05719911	1	980112	8.53e-02	-0.0578114	6.52e-01	0.13449510	3.05e-01	0.99
cg09134969	1	980304	7.38e-01	0.0515208	1.57e-01	0.33445038	2.43e-01	0.98
cg02635644	1	981164	9.47e-01	0.0141016	5.45e-01	0.01454568	6.59e-01	1.00
cg01711077	1	981222	1.83e-01	-0.2287069	1.43e-01	0.78533867	9.41e-01	1.00
cg07501049	1	981392	4.98e-01	-0.0155050	7.34e-01	0.01255072	7.64e-01	1.00
cg14253035	1	981566	2.70e-01	0.1640169	6.22e-01	-0.00661051	5.99e-01	1.00
cg12469361	1	982189	5.95e-01	-0.0308872	6.30e-01	0.08470639	9.23e-01	1.00
cg24685837	1	982225	3.99e-01	0.2026741	4.60e-01	0.02222128	2.62e-01	0.98
cg17165303	1	982308	2.67e-01	0.0058877	8.36e-01	0.09898451	3.26e-01	0.99
cg20988802	1	982491	3.95e-01	-0.1284865	3.25e-02	-0.21713206	4.25e-02	0.92
cg22379708	1	982918	4.90e-01	0.0248268	4.75e-01	0.43731678	3.23e-01	0.99
cg16026189	1	983039	9.19e-02	-0.1295748	7.79e-01	0.10286553	2.67e-01	0.98
cg18380070	1	983260	4.66e-01	0.0995365	7.94e-02	0.24156542	9.15e-02	0.94
cg02494066	1	983386	7.78e-01	0.0668673	8.64e-01	0.07021582	7.45e-01	1.00
cg09792712	1	983545	1.43e-01	-0.0983395	3.24e-03	-0.25801720	2.55e-03	0.86
cg15469001	1	983611	3.44e-01	0.0723988	9.04e-01	0.01939956	4.23e-01	1.00
cg08387293	1	984383	3.15e-01	0.0220050	9.91e-01	-0.09093393	4.46e-01	1.00
cg24730157	1	984428	5.55e-01	-0.0216295	8.54e-01	0.04564078	7.40e-01	1.00
cg06978943	1	984992	5.14e-01	-0.0302922	3.76e-01	0.05474723	9.44e-01	1.00
cg23801338	1	985239	8.46e-01	-0.0865653	8.22e-02	-0.03838117	2.05e-01	0.97
cg13244315	1	985393	3.42e-01	0.0084280	4.36e-01	0.06099255	2.19e-01	0.97
cg11853970	1	986037	7.82e-01	-0.2435097	1.87e-01	0.43975191	5.23e-01	1.00
cg08480609	1	986560	4.71e-01	0.1095572	5.63e-01	0.01344839	3.55e-01	0.99
cg03120284	1	986894	1.76e-01	-0.1690055	8.75e-02	0.45070200	9.47e-01	1.00
cg10490668	1	987502	8.81e-01	0.0246491	1.60e-01	0.19830826	3.08e-01	0.99
cg22627753	1	988623	2.72e-01	-0.4006524	1.26e-01	0.24669189	8.84e-01	1.00
cg04559824	1	989224	4.93e-01	-0.0256735	2.85e-01	0.23364567	8.70e-01	1.00
cg07912402	1	989305	1.54e-01	0.0046196	5.01e-01	0.00098982	1.27e-01	0.95
cg04274259	1	989392	4.49e-02	0.1430462	3.30e-02	0.29199274	3.65e-03	0.86
cg16903000	1	990293	1.65e-01	-0.0091734	1.23e-01	0.20301766	9.45e-01	1.00
cg12483930	1	990341	4.59e-01	-0.0062383	8.42e-01	-0.03046534	4.88e-01	1.00
cg02415349	1	990470	8.01e-01	-0.1266159	8.16e-02	0.24930041	3.53e-01	0.99
cg14252395	1	990557	8.71e-01	-0.0395642	9.62e-01	0.23477800	9.25e-01	1.00
cg08262378	1	991533	1.48e-01	0.1230622	4.04e-01	-0.00030345	5.70e-01	1.00
cg08530610	1	991567	3.23e-01	0.0917468	7.91e-02	0.51636465	5.93e-02	0.93
cg13439946	1	991708	1.50e-01	0.3490315	3.41e-01	0.78882850	8.63e-02	0.94
cg08250879	1	993580	7.21e-01	-1.1201856	3.66e-01	-0.21113195	3.92e-01	1.00
cg12184864	1	994498	6.81e-01	0.0292181	1.88e-01	0.00021914	2.45e-01	0.98
cg21607076	1	994582	1.84e-01	-0.0441467	1.82e-01	-0.04581966	6.06e-02	0.93
cg12647165	1	994637	3.88e-01	-0.0000266	3.27e-01	-0.08479753	1.97e-01	0.97
cg02482614	1	995013	2.45e-01	-0.0364894	3.77e-01	-0.04118642	1.45e-01	0.95
cg17098415	1	995021	9.66e-01	0.0467689	6.29e-02	-0.12769841	2.44e-01	0.98
cg08459564	1	995180	6.76e-01	0.0207472	7.03e-01	-0.05391965	9.41e-01	1.00
cg18172484	1	995932	6.66e-01	-0.4657331	1.70e-01	0.24570263	5.80e-01	1.00
cg04919596	1	996054	8.53e-01	-0.1197851	4.36e-01	0.39965970	7.19e-01	1.00
cg24678117	1	996294	9.06e-01	-0.0855533	1.35e-01	0.37052811	3.83e-01	1.00
cg22169680	1	997269	8.75e-01	-0.1582310	1.09e-01	0.28125888	3.62e-01	0.99
cg10720997	1	997858	3.98e-02	-0.0630426	6.04e-01	-0.04096025	5.66e-02	0.93
cg09123721	1	998638	7.75e-01	-0.1737625	6.36e-01	-0.12295483	6.00e-01	1.00
cg11405655	1	999599	4.31e-01	0.2428664	7.08e-01	-0.03144945	7.18e-01	1.00
cg25523405	1	999679	3.91e-01	0.0468760	8.64e-01	0.01124643	4.43e-01	1.00
cg02105666	1	999724	2.91e-01	0.2357114	2.66e-01	0.04864337	1.28e-01	0.95
cg21139076	1	999826	8.52e-01	0.2081762	6.89e-01	0.00471227	6.89e-01	1.00
cg07549208	1	999888	4.64e-01	0.1302933	2.06e-01	0.34770676	1.70e-01	0.96
cg21779088	1	1000856	8.95e-01	-0.2011864	3.72e-01	0.14507579	6.35e-01	1.00
cg04891761	1	1001973	5.65e-01	-0.4176987	3.14e-01	0.25456281	8.35e-01	1.00
cg15500259	1	1002068	3.26e-01	0.1512973	2.05e-01	0.46211002	1.17e-01	0.94
cg06973463	1	1002664	9.82e-02	0.0377915	3.53e-01	0.26074285	6.24e-02	0.93
cg10955566	1	1003126	3.83e-01	0.9197665	6.61e-01	0.34012404	3.42e-01	0.99
cg08709360	1	1003376	2.43e-01	0.8912904	8.51e-01	-0.11174167	4.40e-01	1.00
cg01244934	1	1003417	4.80e-01	0.6138456	9.74e-01	-0.05994240	6.04e-01	1.00
cg15899727	1	1003529	2.45e-01	0.7415083	7.81e-01	0.04739524	2.85e-01	0.99
cg18432292	1	1003755	3.62e-01	-0.1981631	4.47e-01	-0.06612874	2.35e-01	0.98
cg24475622	1	1003851	4.26e-01	-0.0102625	5.88e-01	-0.08738102	3.38e-01	0.99
cg07147720	1	1004260	7.04e-01	-0.0287380	6.34e-02	0.01295140	3.65e-01	0.99
cg24047311	1	1004464	3.54e-01	0.0041091	7.50e-01	-0.03371004	6.15e-01	1.00
cg16095440	1	1004775	5.05e-01	-0.0088388	6.98e-02	-0.04145498	9.33e-02	0.94
cg08750554	1	1005100	8.49e-01	-0.2170030	8.39e-01	0.03162991	9.88e-01	1.00
cg26702212	1	1005170	2.02e-01	-0.3207938	3.19e-02	0.75575045	6.84e-01	1.00
cg24517686	1	1005398	3.11e-01	0.0183167	7.90e-01	-0.16175684	5.46e-01	1.00
cg20685419	1	1007730	6.40e-01	0.1308826	1.37e-01	0.42202492	1.88e-01	0.97
cg27222785	1	1008091	9.91e-02	-0.1251355	5.82e-01	0.11719926	3.64e-01	0.99
cg09864227	1	1008207	9.68e-01	-0.1199310	2.13e-01	0.57974843	4.41e-01	1.00
cg07181843	1	1009445	5.09e-01	-0.0724436	3.68e-01	0.21792777	9.41e-01	1.00
cg08007197	1	1010638	9.42e-01	-0.2022580	1.21e-02	0.51888291	1.18e-01	0.95
cg23657003	1	1014978	4.50e-01	0.1255328	9.69e-01	0.03494194	5.46e-01	1.00
cg22044028	1	1015392	6.68e-01	0.4147979	7.63e-01	0.08875026	6.02e-01	1.00
cg15576492	1	1015447	3.51e-01	0.5944279	7.38e-01	-0.18173666	6.19e-01	1.00
cg11200797	1	1016470	8.91e-01	-0.1721782	9.50e-01	0.09754911	9.49e-01	1.00
cg16383573	1	1017019	4.18e-01	-0.2722673	2.39e-01	0.27781659	8.90e-01	1.00
cg00305285	1	1017115	1.46e-01	-0.1677741	7.34e-01	0.36054094	3.72e-01	0.99
cg24488772	1	1017318	1.32e-01	-0.0358074	9.40e-01	0.01106189	2.69e-01	0.98
cg24378253	1	1017383	9.91e-01	-0.0149805	6.25e-01	0.02356111	7.60e-01	1.00
cg04794393	1	1018118	5.58e-01	-0.0123958	2.73e-01	-0.08413031	2.48e-01	0.98
cg17840536	1	1018254	9.02e-01	-0.0501995	2.20e-01	-0.08298248	3.77e-01	0.99
cg19758750	1	1018479	9.44e-01	0.1110386	2.07e-01	0.18388987	3.86e-01	1.00
cg18024260	1	1019860	8.76e-01	0.0007619	1.92e-01	0.02989068	3.37e-01	0.99
cg12924059	1	1019902	1.00e+00	-0.1063875	9.22e-01	0.01958962	9.50e-01	1.00
cg15099245	1	1019953	6.56e-01	0.1357669	1.85e-01	0.30347993	2.32e-01	0.98
cg08039585	1	1020002	5.00e-01	0.0615577	5.39e-01	0.09806514	3.62e-01	0.99
cg19734301	1	1020365	6.60e-01	0.1563608	3.00e-01	-0.10686686	7.40e-01	1.00
cg08470135	1	1020738	7.84e-01	-0.0713542	1.99e-01	0.23170066	5.37e-01	1.00
cg05035248	1	1020820	4.08e-01	0.0120751	3.08e-01	0.01688088	1.97e-01	0.97
cg05041517	1	1021029	9.68e-01	-0.1554293	6.52e-01	-0.01807936	7.49e-01	1.00
cg15207999	1	1021210	5.78e-01	0.0665885	8.16e-01	0.06907010	5.65e-01	1.00
cg26338735	1	1021299	1.69e-01	-0.1258270	1.87e-01	-0.06939871	5.71e-02	0.93
cg24437834	1	1022530	7.87e-01	-0.0729533	1.42e-01	0.23692397	4.60e-01	1.00
cg15565004	1	1022642	7.91e-01	0.0059698	7.24e-02	0.55926259	1.74e-01	0.96
cg19999567	1	1022900	8.41e-01	-0.0018156	6.62e-01	0.22625323	8.98e-01	1.00
cg19856606	1	1022932	4.74e-01	-0.0064791	2.14e-01	0.02191453	8.01e-01	1.00
cg12743165	1	1022995	6.93e-01	-0.0063735	6.87e-01	-0.05026122	5.74e-01	1.00
cg04315086	1	1023163	3.07e-01	-0.0059147	7.15e-02	0.02707521	7.04e-01	1.00
cg09358422	1	1023247	5.08e-01	-0.0187771	6.75e-01	0.15596337	8.13e-01	1.00
cg24523322	1	1023281	8.31e-01	0.0068194	1.87e-01	0.09713723	3.11e-01	0.99
cg12612065	1	1023319	6.86e-01	-0.0458997	2.97e-01	0.06256354	7.17e-01	1.00
cg16060740	1	1023891	8.05e-01	0.0403854	4.13e-01	0.07459447	4.74e-01	1.00
cg13870982	1	1024212	7.33e-01	0.1079762	5.23e-01	-0.05999261	8.80e-01	1.00
cg14010231	1	1024413	8.34e-01	0.0127129	2.39e-01	-0.14916480	5.49e-01	1.00
cg22343299	1	1024513	9.23e-01	-0.0112106	4.80e-01	0.02109943	7.03e-01	1.00
cg17596279	1	1024608	4.28e-01	0.1514930	8.96e-01	0.04623433	4.90e-01	1.00
cg15322667	1	1026255	1.01e-01	0.1965818	4.16e-01	-0.07514009	4.65e-01	1.00
cg00648573	1	1026410	7.89e-01	-0.0861875	1.62e-01	-0.02929420	2.69e-01	0.98
cg11144217	1	1027520	3.97e-01	-0.0044984	7.60e-01	0.03232324	6.52e-01	1.00
cg10782633	1	1027572	4.49e-02	0.0124809	5.97e-01	0.00659740	6.08e-02	0.93
cg27169685	1	1027716	8.19e-01	-0.1005433	4.13e-02	-0.27749457	1.36e-01	0.95
cg06727198	1	1027729	9.85e-01	0.0649012	4.29e-01	0.16858601	6.01e-01	1.00
cg06181703	1	1028878	7.74e-01	0.0092408	7.91e-01	0.06643932	6.96e-01	1.00
cg23812948	1	1030656	1.55e-01	-0.0589592	1.72e-01	0.51571597	8.34e-01	1.00
cg05007472	1	1042420	6.02e-01	-0.0070672	2.77e-01	0.04731242	7.63e-01	1.00
cg19860160	1	1045382	1.41e-01	0.3400259	7.17e-01	-0.00656977	3.71e-01	0.99
cg26405545	1	1045506	2.19e-01	-0.0988537	3.49e-01	0.02673560	7.35e-01	1.00
cg20961824	1	1046086	7.35e-02	0.1909938	4.53e-01	0.17889280	6.40e-02	0.93
cg09762182	1	1046164	8.53e-01	-1.7499993	8.41e-01	0.06367162	9.90e-01	1.00
cg11754357	1	1046230	2.40e-01	0.1057830	8.50e-01	0.12682561	3.08e-01	0.99
cg05527091	1	1046324	6.17e-01	-0.0079568	2.29e-01	0.02734238	6.95e-01	1.00
cg17034203	1	1047097	2.14e-01	0.0154103	9.06e-01	0.11877821	3.05e-01	0.99
cg24709745	1	1049864	9.10e-01	-0.0200845	8.84e-01	0.03935054	9.94e-01	1.00
cg08927102	1	1050110	1.85e-01	0.0335096	7.13e-01	0.05484744	2.11e-01	0.97
cg27302190	1	1050210	4.46e-01	0.0786502	7.21e-01	-0.00758393	7.25e-01	1.00
cg18025136	1	1050579	1.11e-01	0.9330558	2.81e-01	0.01743064	5.58e-02	0.93
cg24638131	1	1050690	9.85e-01	0.0924471	1.32e-01	-0.41451023	3.40e-01	0.99
cg14981312	1	1050737	4.63e-02	0.3654158	2.87e-01	-0.09056906	4.02e-01	1.00
cg09383789	1	1051364	2.15e-01	0.0454704	6.66e-01	-0.07252065	5.03e-01	1.00
cg20945607	1	1051537	5.29e-01	0.0089122	7.29e-01	-0.01303626	7.96e-01	1.00
cg26541516	1	1051657	5.68e-01	0.0102283	5.59e-01	-0.04020377	9.52e-01	1.00
cg03956833	1	1051711	6.76e-01	-0.0624861	3.27e-02	0.09457061	2.91e-01	0.99
cg08881995	1	1051895	5.82e-01	0.0143672	3.92e-01	-0.03070867	8.96e-01	1.00
cg03705284	1	1051907	6.48e-03	0.0255946	5.24e-01	0.00100306	1.26e-02	0.88
cg15030799	1	1052094	2.47e-01	-0.0191990	6.69e-01	-0.02946291	2.46e-01	0.98
cg20156053	1	1052297	7.62e-01	-0.0134380	8.97e-01	-0.01603902	7.53e-01	1.00
cg10126324	1	1052600	7.36e-01	0.2568074	5.94e-01	0.18533242	5.48e-01	1.00
cg06036677	1	1052664	2.71e-01	-0.1489342	1.90e-01	0.17920150	9.99e-01	1.00
cg10579718	1	1052886	2.83e-01	-0.0326679	5.04e-01	0.02838852	6.96e-01	1.00
cg16679343	1	1052949	9.45e-01	0.1417848	3.22e-01	0.12019548	4.89e-01	1.00
cg19626656	1	1053027	7.04e-01	0.3086509	7.57e-01	0.01546215	6.24e-01	1.00
cg18943819	1	1053794	8.31e-01	-0.2823832	5.15e-02	0.43131615	2.76e-01	0.98
cg10026356	1	1053900	5.36e-01	-0.0460112	5.35e-01	0.07333294	9.41e-01	1.00
cg26346563	1	1056347	1.34e-01	0.7716225	5.88e-02	-0.80080174	9.44e-01	1.00
cg27582017	1	1057683	1.02e-01	0.0125305	6.87e-01	-0.01113505	3.21e-01	0.99
cg10113217	1	1058077	7.91e-01	0.0649842	9.80e-01	0.10035398	8.26e-01	1.00
cg08899471	1	1058439	8.79e-01	-0.0087487	6.77e-02	0.19148691	2.89e-01	0.99
cg23926866	1	1058658	3.28e-01	0.1988685	5.23e-01	0.11455291	2.46e-01	0.98
cg20619296	1	1061521	5.36e-01	0.0103693	6.40e-01	0.06837275	4.39e-01	1.00
cg18329352	1	1061585	7.80e-01	-0.0288801	5.38e-01	0.16838988	8.55e-01	1.00
cg25973293	1	1061647	6.70e-01	-0.0655412	9.35e-02	-0.16487728	1.60e-01	0.96
cg27582546	1	1062237	3.94e-02	-0.3982605	1.36e-01	0.38984141	5.38e-01	1.00
cg03520879	1	1062793	4.39e-01	-0.1453649	7.61e-01	0.17218034	6.93e-01	1.00
cg06798288	1	1063186	1.16e-01	0.2841031	1.10e-01	-0.09010381	8.62e-01	1.00
cg23035597	1	1063527	2.79e-01	-0.0872346	7.97e-03	-0.24400285	1.12e-02	0.87
cg02838683	1	1063857	1.99e-01	-0.2134722	7.39e-02	-0.37707916	3.29e-02	0.91
cg22512779	1	1064122	9.49e-01	-0.0123163	9.02e-01	0.35752421	9.76e-01	1.00
cg23622235	1	1064942	1.93e-01	-0.0429898	9.02e-02	-0.00355296	3.69e-02	0.91
cg05655247	1	1065028	1.97e-01	-0.2264204	9.67e-01	0.21197424	3.37e-01	0.99
cg17094363	1	1065864	1.07e-01	-0.0447527	2.03e-01	0.00099818	6.79e-01	1.00
cg09146328	1	1065894	3.11e-01	-0.0697879	7.35e-01	-0.01739023	3.21e-01	0.99
cg21775619	1	1066087	2.28e-01	-0.2970561	1.60e-01	-0.01880377	6.76e-02	0.93
cg07179016	1	1066277	2.00e-01	0.4181454	8.72e-01	0.30943148	2.79e-01	0.98
cg07203151	1	1066544	2.82e-01	0.0522661	1.17e-01	0.29970576	6.69e-02	0.93
cg11750929	1	1067099	9.85e-01	0.3177504	1.69e-01	-0.10950749	3.84e-01	1.00
cg01776299	1	1067163	6.59e-01	0.6233864	1.02e-01	-0.67183062	4.74e-01	1.00
cg00300303	1	1067223	5.89e-01	0.8740260	1.78e-01	-0.63456141	6.50e-01	1.00
cg09032281	1	1067397	1.16e-01	-0.0751792	1.16e-01	-0.07606265	2.67e-02	0.91
cg02852398	1	1068089	3.82e-01	-0.2173918	9.43e-01	-0.13827273	4.74e-01	1.00
cg18272703	1	1069929	9.86e-01	-0.1128726	6.09e-01	0.01566065	7.52e-01	1.00
cg05528516	1	1070040	6.58e-01	-1.4316189	6.75e-01	0.18833480	9.45e-01	1.00
cg13361271	1	1070325	7.60e-01	-0.0459464	6.05e-01	-0.03799662	5.70e-01	1.00
cg15822328	1	1072197	9.12e-01	-0.8073560	7.19e-01	0.01598335	8.83e-01	1.00
cg19925558	1	1072370	2.91e-01	-0.1158508	9.16e-01	0.07853883	4.59e-01	1.00
cg22433276	1	1072642	4.59e-01	0.0705636	9.95e-01	-0.04492463	5.74e-01	1.00
cg03128133	1	1072839	6.23e-01	-0.0129037	9.94e-01	0.00489969	7.11e-01	1.00
cg06615380	1	1072902	2.54e-01	-0.0141986	5.87e-01	-0.02910149	2.22e-01	0.97
cg11071912	1	1073424	3.66e-01	-0.2607467	7.10e-01	0.07510355	6.51e-01	1.00
cg00812770	1	1073510	8.73e-01	-0.3950880	8.44e-01	0.10598405	9.97e-01	1.00
cg16254267	1	1073529	5.80e-01	-0.4035166	6.90e-01	0.14676244	8.68e-01	1.00
cg12274407	1	1074226	8.48e-01	-0.0857600	8.98e-01	0.15454823	9.48e-01	1.00
cg26570389	1	1074333	7.66e-01	0.2084024	4.24e-01	-0.24946988	7.74e-01	1.00
cg14824543	1	1076166	2.22e-01	-0.0593694	2.16e-01	0.23323778	8.92e-01	1.00
cg21862126	1	1076296	7.29e-01	-0.4385452	3.81e-01	0.40079542	7.65e-01	1.00
cg12097325	1	1076431	7.76e-01	-0.4460444	2.50e-01	0.44918435	6.01e-01	1.00
cg15207968	1	1078147	3.79e-03	0.1645616	8.46e-01	0.04338777	1.93e-02	0.90
cg12658052	1	1078295	1.37e-01	-0.3960338	2.48e-01	0.25779534	6.94e-01	1.00
cg12755103	1	1078519	4.41e-01	-0.1778164	1.86e-01	0.17514894	7.93e-01	1.00
cg19708306	1	1078901	6.98e-01	-0.0599638	4.23e-01	0.34122851	8.26e-01	1.00
cg23259694	1	1079171	3.36e-01	0.0016519	8.44e-01	0.02495073	3.88e-01	1.00
cg03760138	1	1079260	3.51e-01	-0.0943969	3.79e-01	0.09332045	8.84e-01	1.00
cg24158844	1	1079561	3.25e-01	-0.0391880	7.34e-01	-0.14535999	3.31e-01	0.99
cg25772221	1	1079622	2.86e-01	0.0330013	7.89e-01	-0.17217958	5.20e-01	1.00
cg02854937	1	1079879	8.71e-01	0.1229617	7.61e-01	-0.20312153	9.43e-01	1.00
cg25340711	1	1080611	7.81e-02	0.1079495	8.28e-01	0.09587604	1.37e-01	0.95
cg03228985	1	1083642	1.84e-01	-0.0659171	9.27e-01	0.10795105	3.39e-01	0.99
cg16989340	1	1084147	4.00e-01	0.2341233	9.60e-01	0.14684261	4.99e-01	1.00
cg20254790	1	1084473	3.55e-01	0.0175792	3.28e-01	0.30285822	1.81e-01	0.96
cg04311266	1	1086777	2.88e-01	-0.0604093	1.95e-01	0.09104559	9.82e-01	1.00
cg05929553	1	1086836	1.20e-01	-1.4145801	8.86e-01	0.28976069	2.72e-01	0.98
cg10399850	1	1089668	5.35e-01	0.0346729	6.74e-01	0.15379172	4.56e-01	1.00
cg12806826	1	1091669	1.00e-01	-0.1880897	1.40e-01	0.21220479	7.59e-01	1.00
cg15988843	1	1092940	7.95e-01	-0.1596508	3.64e-01	-0.08812113	4.33e-01	1.00
cg23891858	1	1093212	5.90e-01	0.1352218	1.54e-01	-0.42172106	6.14e-01	1.00
cg20256117	1	1093335	9.36e-01	0.0090618	4.81e-01	-0.11092037	6.95e-01	1.00
cg14288281	1	1093457	2.87e-01	-0.1499491	4.82e-01	-0.13918115	2.05e-01	0.97
cg07213830	1	1093940	5.76e-01	0.4330034	8.90e-01	-0.21334575	7.35e-01	1.00
cg07718444	1	1094080	9.81e-01	0.3745896	3.10e-01	-0.38766418	5.25e-01	1.00
cg02971920	1	1095607	9.67e-03	-0.0962284	4.65e-01	0.01961434	1.31e-01	0.95
cg06767191	1	1095737	1.81e-01	0.0420876	8.84e-01	0.19990406	2.64e-01	0.98
cg15688253	1	1096717	8.20e-01	-0.0881024	8.01e-01	0.04559865	9.91e-01	1.00
cg22864340	1	1096765	6.18e-01	0.0071558	3.44e-01	0.23973988	3.22e-01	0.99
cg10335452	1	1097027	2.78e-01	0.0304444	5.25e-01	0.12417703	2.15e-01	0.97
cg06193359	1	1097179	4.74e-01	0.0592527	8.72e-01	0.00431349	5.14e-01	1.00
cg13560058	1	1097233	1.44e-01	-0.3200745	6.00e-01	0.18052057	4.35e-01	1.00
cg00082285	1	1097270	6.10e-01	-0.2325685	7.25e-02	0.49969380	4.43e-01	1.00
cg05336956	1	1098001	3.07e-01	-0.7610269	1.12e-02	0.71397468	3.95e-01	1.00
cg21778193	1	1098070	8.89e-01	-0.9901896	4.28e-01	0.39334016	6.87e-01	1.00
cg15489799	1	1098380	9.77e-01	-0.3307448	3.52e-01	0.32815017	5.64e-01	1.00
cg22521151	1	1098900	5.58e-01	0.0406305	6.10e-01	0.07496565	4.38e-01	1.00
cg00207921	1	1098992	3.02e-01	-0.1466381	9.68e-01	0.19931468	4.45e-01	1.00
cg20544808	1	1099051	6.12e-01	-0.0220438	7.74e-01	0.06078686	8.38e-01	1.00
cg18792131	1	1099166	7.50e-01	-0.0126572	1.17e-01	0.06558339	4.45e-01	1.00
cg14166948	1	1099563	1.61e-01	-0.8446965	2.20e-02	0.44736744	6.86e-01	1.00
cg08090385	1	1099583	1.17e-01	-0.1709138	1.56e-01	0.22422708	7.76e-01	1.00
cg08474826	1	1099630	7.11e-01	-0.5425076	2.62e-02	0.43557674	2.51e-01	0.98
cg20185617	1	1099651	1.21e-02	-0.8420631	4.25e-01	0.38766649	1.60e-01	0.96
cg04972348	1	1100035	8.56e-01	-1.7144118	6.34e-01	0.13782448	8.67e-01	1.00
cg06618740	1	1100126	5.67e-01	-1.5865703	9.83e-01	-0.05674542	6.51e-01	1.00
cg15414773	1	1100360	6.65e-01	-0.9425962	2.92e-01	0.64470690	7.29e-01	1.00
cg21475076	1	1100493	3.41e-02	-0.3178638	8.46e-01	0.16279752	1.35e-01	0.95
cg14476334	1	1100557	2.54e-01	-1.3389502	6.38e-01	-0.02020514	2.40e-01	0.98
cg22109930	1	1101302	6.18e-01	-0.1503028	1.26e-01	0.52116475	5.46e-01	1.00
cg13449535	1	1101348	2.79e-01	-0.3510550	6.13e-01	0.83714582	6.15e-01	1.00
cg07123481	1	1101431	3.67e-01	-0.1441984	2.45e-01	0.51463288	9.53e-01	1.00
cg14144728	1	1101462	2.06e-02	-0.2946442	8.84e-01	0.59981174	9.33e-02	0.94
cg01537494	1	1102276	6.84e-01	-0.0614709	4.31e-01	0.13507077	8.44e-01	1.00
cg02825344	1	1102294	6.03e-01	-0.0389910	9.37e-01	0.30035468	7.29e-01	1.00
cg02331673	1	1102389	2.31e-01	-0.2219303	7.40e-01	0.34813234	4.82e-01	1.00
cg11203990	1	1102417	4.29e-01	-0.0235163	6.34e-01	0.13415505	7.65e-01	1.00
cg14161399	1	1102446	7.34e-01	-0.0134423	1.95e-01	0.07815315	5.66e-01	1.00
cg03003746	1	1102833	7.22e-02	-0.0316691	6.56e-02	0.06956712	8.50e-01	1.00
cg13362546	1	1102960	8.00e-02	-0.1281935	1.85e-01	0.10950502	6.27e-01	1.00
cg21810793	1	1103225	5.88e-01	-0.0570922	8.17e-01	0.13284429	7.91e-01	1.00
cg25101291	1	1103235	6.10e-01	-0.0644621	9.73e-01	0.21207463	7.12e-01	1.00
cg16561256	1	1103266	4.68e-01	-0.0110508	7.12e-01	0.04281938	7.51e-01	1.00
cg26910384	1	1103312	8.90e-01	0.1232840	5.28e-02	0.45914666	1.76e-01	0.96
cg26330479	1	1104257	8.76e-01	-0.4369039	2.29e-01	0.24985531	5.12e-01	1.00
cg06967105	1	1104265	5.86e-02	-0.0371008	1.25e-03	0.67915627	5.27e-01	1.00
cg00152708	1	1104316	5.60e-01	-0.0735892	4.15e-01	0.08933161	9.36e-01	1.00
cg23651812	1	1104366	3.44e-01	0.0076668	9.02e-03	0.06255086	1.61e-02	0.89
cg03528302	1	1104399	3.56e-01	-0.0713995	6.39e-01	0.30960755	6.86e-01	1.00
cg12760887	1	1104462	7.85e-03	0.2211011	3.66e-01	0.00219652	8.90e-03	0.87
cg18348086	1	1104526	6.23e-01	-0.1373566	2.97e-01	0.28673092	7.68e-01	1.00
cg23731501	1	1105317	8.66e-01	-0.1667657	3.20e-01	0.21238764	6.09e-01	1.00
cg14287724	1	1105518	2.10e-01	-0.4610257	8.99e-02	0.64722888	8.94e-01	1.00
cg25605174	1	1106175	6.27e-01	-0.2450675	1.69e-01	0.59246462	6.08e-01	1.00
cg22874652	1	1107439	2.81e-02	-0.8223632	8.00e-01	0.13160833	1.30e-01	0.95
cg27631599	1	1108820	7.22e-01	0.2864149	3.06e-02	0.76107875	9.60e-02	0.94
cg10056813	1	1108860	6.03e-01	0.4004235	3.94e-02	0.50412149	8.46e-02	0.94
cg14709479	1	1108924	3.78e-01	1.4500815	2.29e-02	0.98915220	3.24e-02	0.91
cg01961752	1	1109012	7.41e-01	1.2014672	1.25e-01	0.28180915	2.14e-01	0.97
cg14786652	1	1109192	5.83e-02	0.7431140	5.86e-02	0.20481573	7.66e-03	0.87
cg21288685	1	1109244	8.06e-01	0.0756855	8.17e-01	-0.07974775	9.69e-01	1.00
cg25544075	1	1109315	1.16e-01	0.6250786	2.53e-02	0.24447391	8.21e-03	0.87
cg10143960	1	1109486	6.58e-01	1.4799950	1.76e-01	0.31029596	2.26e-01	0.97
cg01511231	1	1109676	7.80e-01	1.0016854	8.71e-02	0.39208110	1.88e-01	0.97
cg03278726	1	1109832	8.53e-01	0.5374850	1.24e-02	0.84712772	7.97e-02	0.94
cg18770446	1	1109983	5.59e-01	0.0618140	1.24e-01	0.16735041	1.50e-01	0.96
cg22047469	1	1110107	8.97e-01	0.0760939	3.46e-01	0.07868923	4.80e-01	1.00
cg14793764	1	1110852	9.57e-01	0.0247404	5.74e-01	-0.03829474	7.48e-01	1.00
cg08933284	1	1111095	4.58e-01	0.1730347	5.86e-02	0.46471395	7.42e-02	0.93
cg04206665	1	1113501	9.93e-01	0.4301793	3.85e-01	-0.35501896	5.80e-01	1.00
cg18382926	1	1113624	8.90e-01	-0.0233258	4.78e-01	0.43405133	7.25e-01	1.00
cg08844387	1	1114172	2.01e-02	0.1873307	8.53e-01	0.08621823	5.78e-02	0.93
cg16043700	1	1114523	3.44e-01	-0.2284378	3.10e-01	0.18680804	9.44e-01	1.00
cg19584957	1	1114579	2.84e-01	-0.3617487	6.76e-01	0.05858196	5.82e-01	1.00
cg07173112	1	1114698	3.10e-01	-0.3862314	7.74e-01	0.09960736	5.54e-01	1.00
cg07841371	1	1114912	9.57e-01	-0.5954622	5.56e-01	-0.05142363	6.74e-01	1.00
cg23275914	1	1114914	9.30e-01	-0.5733653	4.03e-01	-0.18531414	5.44e-01	1.00
cg14220262	1	1114963	8.39e-01	-0.3246441	6.38e-01	0.12984589	8.83e-01	1.00
cg02848157	1	1115070	8.73e-01	-0.0814014	8.72e-01	0.09108099	9.86e-01	1.00
cg24884961	1	1115083	5.70e-01	-0.0386002	7.63e-01	0.15714909	8.09e-01	1.00
cg17168771	1	1115378	7.70e-01	0.2338748	2.82e-01	-0.57822881	6.39e-01	1.00
cg02014020	1	1115461	5.19e-03	-0.1536633	9.92e-02	0.10152677	2.82e-01	0.99
cg03340606	1	1115575	4.20e-01	-0.0032166	5.40e-01	0.00152999	8.25e-01	1.00
cg17510786	1	1115729	7.69e-01	0.0017486	2.58e-01	0.45517580	3.41e-01	0.99
cg05706898	1	1115920	5.64e-01	0.0042441	5.79e-01	0.07278791	4.24e-01	1.00
cg14008593	1	1117473	4.79e-01	-0.1904924	5.72e-01	0.18894505	8.59e-01	1.00
cg00699898	1	1117562	3.41e-01	0.0536145	9.47e-01	-0.04769775	4.93e-01	1.00
cg10962754	1	1117625	9.77e-01	0.2596489	8.05e-01	0.10544278	8.57e-01	1.00
cg16366262	1	1118157	8.26e-01	-1.3993264	5.64e-01	-0.26603614	5.89e-01	1.00
cg18312010	1	1118338	3.89e-01	-0.2495371	5.44e-01	-0.06042477	2.94e-01	0.99
cg18976046	1	1118391	1.31e-01	-0.1274471	9.61e-02	0.15322749	9.33e-01	1.00
cg08886036	1	1118934	8.44e-01	-0.2387486	2.77e-01	0.18900549	5.83e-01	1.00
cg06440474	1	1118965	5.85e-01	-0.3060126	8.07e-01	0.09804383	7.94e-01	1.00
cg23087108	1	1120617	9.87e-01	-0.0084138	4.60e-01	0.04243796	6.43e-01	1.00
cg06910084	1	1121086	8.93e-01	0.3055368	3.12e-01	-0.11187654	5.84e-01	1.00
cg05652547	1	1131983	5.87e-01	-0.0702083	3.90e-01	0.20672140	8.90e-01	1.00
cg02852923	1	1132852	1.70e-01	0.0650800	2.44e-01	0.16726459	7.19e-02	0.93
cg00146669	1	1132962	1.71e-01	-0.1049087	2.35e-01	0.19286890	7.77e-01	1.00
cg18411941	1	1132976	7.64e-01	-0.1153661	2.15e-01	0.15760311	5.69e-01	1.00
cg09021712	1	1133215	1.19e-01	-0.2952740	3.82e-01	0.19827719	5.30e-01	1.00
cg04154653	1	1133248	2.79e-01	-0.0959679	9.81e-01	0.25691764	4.17e-01	1.00
cg13089299	1	1133550	3.77e-01	-0.0607876	8.53e-01	0.07294830	5.78e-01	1.00
cg22723960	1	1134018	3.22e-02	0.1702524	9.82e-01	-0.00727636	1.04e-01	0.94
cg13360866	1	1135492	9.96e-01	0.4168670	3.27e-01	-0.03358344	5.31e-01	1.00
cg24807889	1	1135955	5.43e-01	0.6428225	6.03e-01	-0.39248781	8.96e-01	1.00
cg05952202	1	1136401	4.77e-01	0.0150730	6.34e-01	-0.04638119	8.13e-01	1.00
cg04172501	1	1136430	1.10e-01	-0.3003021	3.45e-01	0.01025830	5.39e-01	1.00
cg22696995	1	1136667	7.66e-01	0.2565395	2.37e-01	-0.01523972	5.93e-01	1.00
cg23400617	1	1137099	3.61e-01	0.0188258	9.15e-01	-0.04185790	5.29e-01	1.00
cg06778273	1	1137117	6.31e-01	0.0467800	3.06e-01	-0.01680343	7.71e-01	1.00
cg18319381	1	1138931	3.52e-01	0.4768003	9.22e-01	0.03607219	4.38e-01	1.00
cg19413397	1	1139061	3.73e-01	0.1944781	1.22e-01	0.21924968	9.33e-02	0.94
cg12810734	1	1139603	8.64e-01	0.0981810	1.81e-01	-0.16598595	4.65e-01	1.00
cg08090128	1	1140044	5.84e-01	-0.1061267	2.33e-01	0.46006787	7.27e-01	1.00
cg16046810	1	1140664	9.08e-01	0.0368885	8.92e-01	0.10963082	8.61e-01	1.00
cg19237691	1	1141617	8.64e-01	0.1736567	8.05e-02	0.21567620	2.09e-01	0.97
cg08641866	1	1141790	4.34e-02	-0.0153579	8.92e-02	0.02144272	6.52e-01	1.00
cg14886269	1	1141927	5.70e-03	-0.2982307	6.24e-01	-0.02570582	1.51e-02	0.88
cg15706223	1	1141934	2.54e-03	-0.2517163	1.28e-01	0.16977723	1.84e-01	0.97
cg06097659	1	1141991	8.11e-03	-0.0567079	3.10e-02	0.20580314	5.24e-01	1.00
cg04343794	1	1142132	5.47e-01	-0.1156683	6.68e-02	0.22377895	4.71e-01	1.00
cg07671976	1	1142215	4.84e-02	-0.1955347	7.66e-01	0.07886060	1.87e-01	0.97
cg25725823	1	1142254	1.08e-02	-0.6792722	1.05e-02	0.94577523	7.63e-01	1.00
cg00086243	1	1142405	1.58e-01	-0.4738621	1.20e-01	0.32542326	9.38e-01	1.00
cg02709725	1	1142617	4.31e-01	-0.0801519	2.67e-01	0.23462990	9.10e-01	1.00
cg10583942	1	1142892	7.86e-01	-0.1380875	9.73e-01	-0.18653970	8.19e-01	1.00
cg07119157	1	1142932	1.78e-01	0.5399253	9.17e-01	-0.20159720	3.35e-01	0.99
cg19092396	1	1143751	4.81e-01	-0.6790486	5.03e-01	0.43311677	9.15e-01	1.00
cg25144135	1	1144012	2.11e-01	-0.5790449	7.72e-02	0.19155764	8.57e-01	1.00
cg20996124	1	1144203	2.69e-01	-0.0672856	5.95e-01	-0.01662524	2.34e-01	0.98
cg16266669	1	1144558	2.88e-01	-0.0828707	1.53e-02	0.10229755	4.54e-01	1.00
cg02296931	1	1144658	5.01e-02	0.2087784	8.51e-01	-0.12431565	1.68e-01	0.96
cg15924570	1	1144724	5.00e-01	0.1444299	1.97e-02	0.16131955	4.36e-02	0.92
cg15993652	1	1145618	4.53e-01	-0.0345620	2.52e-01	-0.10054974	1.90e-01	0.97
cg25625296	1	1145848	2.60e-01	0.3633304	5.99e-01	0.06780629	2.30e-01	0.97
cg09503311	1	1146777	6.63e-01	0.0608254	4.27e-01	0.08945099	3.98e-01	1.00
cg20544186	1	1146903	5.94e-01	0.0207251	4.45e-01	0.22944289	3.68e-01	0.99
cg01437515	1	1148315	7.63e-01	0.5796949	7.19e-01	0.13985071	6.44e-01	1.00
cg12759096	1	1148973	3.12e-01	0.1487683	7.58e-01	0.00989578	3.31e-01	0.99
cg22335801	1	1149091	3.87e-01	0.2753994	2.00e-01	-0.06621964	8.71e-01	1.00
cg14661234	1	1149192	4.87e-01	0.4946313	6.48e-01	0.21414498	4.08e-01	1.00
cg23394673	1	1149211	2.88e-01	0.8654471	1.54e-01	0.61666834	8.35e-02	0.94
cg23166857	1	1149501	2.25e-01	0.6663288	1.14e-01	0.43429960	5.16e-02	0.92
cg09586191	1	1149661	2.75e-01	-0.1129140	7.47e-01	0.17405426	5.31e-01	1.00
cg23867494	1	1150322	6.86e-01	-0.3163347	2.34e-02	0.42883857	2.50e-01	0.98
cg21815220	1	1150410	2.82e-01	-0.1282585	9.18e-02	0.23651667	7.92e-01	1.00
cg17084044	1	1150416	7.31e-01	-0.1707454	4.82e-01	0.19717376	8.50e-01	1.00
cg16252905	1	1150936	2.49e-01	0.1279028	6.10e-01	0.10491359	2.26e-01	0.97
cg26312965	1	1152547	7.16e-01	-0.7313077	3.76e-01	0.42622310	7.70e-01	1.00
cg09315878	1	1152580	2.42e-01	-0.1770252	9.27e-01	0.82256289	4.03e-01	1.00
cg01075305	1	1152914	9.13e-01	-0.0159790	6.05e-01	0.04772148	8.03e-01	1.00
cg03058163	1	1153338	1.94e-01	-0.4228333	9.30e-01	0.39451498	3.49e-01	0.99
cg03580801	1	1153690	3.68e-01	0.0694798	7.50e-03	0.16433310	1.59e-02	0.89
cg19862782	1	1153924	5.36e-01	0.1539284	5.85e-02	0.39947658	9.08e-02	0.94
cg12219387	1	1154157	6.59e-01	0.0041772	4.92e-01	0.01354331	4.35e-01	1.00
cg11727921	1	1154318	3.88e-02	-0.1216623	7.16e-01	0.15010081	1.78e-01	0.96
cg01783406	1	1154347	3.92e-01	-0.0065656	1.22e-01	0.24722900	7.33e-01	1.00
cg14531564	1	1154853	5.60e-01	-0.1847051	4.25e-01	0.54191374	9.46e-01	1.00
cg09276842	1	1155026	2.93e-01	0.0018130	4.28e-02	0.23787800	3.50e-02	0.91
cg07548512	1	1155472	6.15e-01	0.0111610	1.35e-01	0.01095754	1.78e-01	0.96
cg07115976	1	1155731	1.86e-02	-0.1986146	3.49e-02	0.15489832	6.59e-01	1.00
cg22798412	1	1156246	7.67e-02	0.0082804	6.68e-01	0.04531672	1.03e-01	0.94
cg00656410	1	1157541	9.97e-01	-0.0498362	4.76e-01	0.32795694	6.48e-01	1.00
cg10206039	1	1157637	7.18e-01	-0.1169613	2.64e-01	-0.07429947	3.20e-01	0.99
cg00062072	1	1157684	7.52e-01	0.4925068	8.32e-02	1.05408949	1.75e-01	0.96
cg05818515	1	1158081	9.63e-01	-0.0477844	9.39e-01	0.27193525	9.89e-01	1.00
cg25282454	1	1158325	5.76e-03	1.9817257	5.62e-01	0.40164548	1.29e-02	0.88
cg03467014	1	1158648	4.93e-01	0.1547049	1.75e-01	0.26318136	1.62e-01	0.96
cg09819798	1	1159106	7.43e-02	0.7758007	5.06e-01	0.57638853	7.28e-02	0.93
cg23082845	1	1159282	5.55e-01	-0.0298553	6.69e-01	0.07878466	8.60e-01	1.00
cg04559485	1	1159328	9.50e-01	-0.0167359	5.93e-02	-0.19511020	2.07e-01	0.97
cg21837391	1	1159412	7.90e-01	0.0427079	3.05e-01	-0.18823041	6.48e-01	1.00
cg17414873	1	1160713	6.13e-01	-0.0237257	1.39e-01	0.18827731	5.72e-01	1.00
cg03935783	1	1161069	8.99e-01	0.0142623	2.89e-01	0.01983697	4.35e-01	1.00
cg05638471	1	1161382	5.69e-01	-0.3503466	9.39e-02	-0.12496899	1.30e-01	0.95
cg18367529	1	1161866	6.86e-01	0.3948634	8.06e-02	0.75247233	1.51e-01	0.96
cg20300707	1	1162156	8.37e-01	-0.0178044	2.28e-01	0.17221683	5.36e-01	1.00
cg23963070	1	1162176	6.14e-01	0.0007798	7.77e-01	0.03070699	5.70e-01	1.00
cg02974491	1	1162280	1.94e-02	0.4817528	2.57e-01	0.54828555	1.18e-02	0.88
cg09812885	1	1162996	5.20e-01	-0.1264671	2.34e-01	-0.04400843	2.08e-01	0.97
cg13470499	1	1163192	9.85e-01	0.0049040	5.05e-02	-0.21807832	2.13e-01	0.97
cg27310827	1	1163671	4.98e-01	-0.0004343	6.49e-01	0.01065990	8.21e-01	1.00
cg11257497	1	1163886	2.50e-01	0.0960909	4.07e-01	-0.09559843	7.30e-01	1.00
cg14965611	1	1163894	5.43e-01	0.0175935	3.25e-01	0.09086038	2.72e-01	0.98
cg22718360	1	1163950	5.85e-01	-0.0217257	2.78e-01	0.06228497	7.80e-01	1.00
cg25619287	1	1164537	6.00e-01	-0.9259220	7.42e-01	0.44428264	8.49e-01	1.00
cg20014591	1	1165393	6.60e-01	-0.0084130	8.27e-01	0.07990518	8.45e-01	1.00
cg02224920	1	1166824	6.63e-01	0.0825048	5.65e-01	-0.06696130	9.71e-01	1.00
cg20871445	1	1166916	7.12e-01	-0.0051277	8.08e-01	-0.02950608	6.61e-01	1.00
cg03392900	1	1167310	8.68e-01	-0.0116177	1.63e-02	0.13518146	1.56e-01	0.96
cg14074924	1	1167315	4.17e-01	0.0327292	3.30e-03	0.10897200	1.19e-02	0.88
cg18387017	1	1167389	2.82e-01	0.0149983	7.48e-02	0.00480905	4.88e-02	0.92
cg19945840	1	1168036	8.89e-01	0.2460486	1.75e-01	-0.21853893	4.43e-01	1.00
cg13924635	1	1168432	9.13e-01	0.2035859	9.33e-01	0.01482073	8.91e-01	1.00
cg22220310	1	1168541	4.15e-02	0.0901653	4.70e-01	0.02417840	4.29e-02	0.92
cg14477263	1	1168550	8.98e-01	0.0625753	1.50e-01	0.11448098	3.05e-01	0.99
cg07810204	1	1169394	1.72e-02	0.0469461	4.87e-01	0.06579252	2.32e-02	0.90
cg07963816	1	1169972	3.80e-01	0.0180328	3.93e-01	-0.00936428	9.03e-01	1.00
cg07146103	1	1170069	9.90e-01	-0.0735667	7.09e-01	0.15183761	8.18e-01	1.00
cg25731959	1	1171952	3.27e-01	0.0998449	5.97e-01	0.14606784	2.76e-01	0.98
cg14830045	1	1173264	4.49e-01	-0.2588814	9.31e-01	0.04347177	6.00e-01	1.00
cg10784110	1	1173356	3.43e-02	0.1165593	9.27e-01	-0.00826170	1.19e-01	0.95
cg06964912	1	1173622	7.53e-03	0.3858643	6.91e-01	0.06465420	2.14e-02	0.90
cg12108798	1	1173916	3.05e-03	0.1941359	4.61e-01	0.23531079	6.13e-03	0.86
cg00657094	1	1174190	1.50e-01	0.0063202	6.91e-01	0.05092575	1.74e-01	0.96
cg20411340	1	1175370	4.67e-03	0.1827494	6.88e-01	0.30380367	1.54e-02	0.88
cg24034746	1	1175851	1.34e-01	0.0565508	4.83e-02	0.35353399	1.56e-02	0.88
cg09331144	1	1176376	1.18e-03	1.1453518	3.29e-01	0.53987063	1.87e-03	0.86
cg10483828	1	1177703	2.06e-01	0.0650999	5.37e-01	0.10117671	1.72e-01	0.96
cg07719599	1	1177886	8.69e-02	0.1152641	8.15e-01	0.07004792	1.44e-01	0.95
cg00211609	1	1178039	3.90e-01	0.3101429	1.62e-01	0.41885388	1.19e-01	0.95
cg10378904	1	1178045	6.77e-01	-0.0817950	6.35e-01	0.24681746	9.90e-01	1.00
cg22512888	1	1178191	3.90e-01	-0.0163348	3.96e-01	0.26338299	9.11e-01	1.00
cg24345856	1	1178245	1.31e-01	-0.2066372	4.78e-01	-0.15224425	1.07e-01	0.94
cg10208113	1	1179747	3.80e-01	0.0660206	4.54e-01	-0.00587030	8.49e-01	1.00
cg02279987	1	1181757	3.00e-01	-0.3239069	6.27e-01	-0.01254832	2.69e-01	0.98
cg19236794	1	1181769	4.53e-01	-0.8358989	3.13e-01	0.38191788	9.40e-01	1.00
cg04719903	1	1181956	7.21e-01	-0.1842864	8.25e-01	-0.01858220	6.78e-01	1.00
cg25594899	1	1182226	5.09e-01	0.0133275	6.00e-01	-0.02656986	8.66e-01	1.00
cg14089984	1	1182418	4.40e-01	0.0159095	2.68e-01	-0.02023628	9.02e-01	1.00
cg06443533	1	1182424	9.57e-02	0.0764398	7.61e-02	0.06750269	1.57e-02	0.88
cg26314055	1	1182658	4.93e-04	0.3394382	2.10e-01	0.21832751	5.13e-04	0.80
cg20747739	1	1183257	6.57e-04	0.3782415	7.61e-01	0.03054236	5.07e-03	0.86
cg15582176	1	1183528	3.14e-01	-0.0862604	4.14e-01	0.03059151	8.07e-01	1.00
cg13440692	1	1186357	1.25e-01	-0.6339607	5.56e-01	-0.22634300	1.21e-01	0.95
cg19869091	1	1188173	9.20e-01	0.0316517	2.80e-01	0.03609326	4.40e-01	1.00
cg08643618	1	1189466	7.92e-01	-0.0010478	3.43e-01	0.04092005	6.83e-01	1.00
cg24701867	1	1189640	1.27e-01	-0.0100871	8.73e-01	0.01484663	2.87e-01	0.99
cg06361835	1	1189797	7.68e-01	-0.1209094	9.54e-01	0.14958059	8.51e-01	1.00
ch.1.24684R	1	1190026	7.50e-01	-0.0039494	7.04e-01	0.01849203	9.99e-01	1.00
cg17469240	1	1190096	6.48e-01	-0.0013279	4.92e-01	0.05549794	9.25e-01	1.00
cg19081571	1	1190137	1.49e-01	-0.0422432	9.08e-01	0.07325026	3.03e-01	0.99
cg13689260	1	1190238	7.85e-01	0.0187637	6.44e-01	0.06134357	6.13e-01	1.00
cg06754550	1	1190523	6.79e-01	0.0054036	3.60e-01	-0.19753412	7.85e-01	1.00
cg10518155	1	1190541	6.99e-01	-0.0335824	7.39e-01	0.00610624	9.36e-01	1.00
cg17784606	1	1190558	3.55e-01	-0.0269252	2.50e-01	0.19474578	9.73e-01	1.00
cg18153662	1	1190669	7.76e-01	-0.0515117	4.01e-01	0.10972277	7.46e-01	1.00
cg08733913	1	1190778	2.46e-01	-0.0161909	6.62e-01	0.04155059	5.44e-01	1.00
cg02334770	1	1190798	1.36e-01	-0.0968666	8.30e-01	0.14871534	3.17e-01	0.99
cg03583709	1	1190932	4.19e-01	-0.0148349	7.79e-01	0.02037203	6.61e-01	1.00
cg22699977	1	1193746	9.25e-01	0.0586338	9.36e-01	0.10725027	9.02e-01	1.00
cg10245314	1	1194603	6.41e-01	-0.0717964	7.27e-01	0.26719966	8.95e-01	1.00
cg14661139	1	1195569	9.50e-01	-0.1166352	6.21e-01	-0.05764960	7.14e-01	1.00
cg17177602	1	1196457	7.54e-01	0.5249196	9.42e-02	0.23374652	1.88e-01	0.97
cg08884932	1	1196725	9.80e-01	0.2021585	1.67e-01	0.37411974	3.63e-01	0.99
cg11225330	1	1196747	6.34e-01	0.0407224	5.68e-01	0.03663223	4.65e-01	1.00
cg17869799	1	1197095	3.15e-01	-0.3275025	3.91e-01	0.02299466	8.28e-01	1.00
cg03525583	1	1197536	2.00e-01	0.1584012	2.09e-01	-0.07507666	8.64e-01	1.00
cg04026747	1	1197551	4.88e-01	0.0145009	7.23e-02	-0.08610034	5.31e-01	1.00
cg19709095	1	1198047	1.75e-01	0.0789594	6.37e-01	-0.05835165	4.63e-01	1.00
cg17848797	1	1198269	9.47e-01	0.7535073	4.78e-01	-0.00710567	6.85e-01	1.00
cg22725197	1	1199718	7.72e-01	0.0490373	9.53e-01	0.17569659	7.95e-01	1.00
cg15578176	1	1201631	2.96e-02	0.7093669	2.18e-01	-0.23742621	3.84e-01	1.00
cg02386723	1	1203167	7.16e-01	0.0408621	3.70e-01	0.15553408	3.92e-01	1.00
cg04296903	1	1203256	3.26e-01	-0.0000002	3.32e-01	0.02512004	9.00e-01	1.00
cg19816994	1	1203436	4.32e-01	-0.0141305	3.07e-01	0.04544010	9.55e-01	1.00
cg24658349	1	1203450	7.14e-01	-0.0135591	9.97e-01	0.12055705	7.81e-01	1.00
cg02859098	1	1203564	8.72e-01	0.0663780	2.92e-01	0.42859788	4.23e-01	1.00
cg22009470	1	1203660	4.11e-01	0.0128784	2.17e-01	0.05866525	1.55e-01	0.96
cg17599045	1	1204353	4.27e-01	-0.0139238	2.97e-01	0.15473637	9.49e-01	1.00
cg16045223	1	1206372	3.78e-01	-0.0500972	2.93e-01	0.29242707	9.98e-01	1.00
cg23891364	1	1207789	9.88e-01	0.1424916	9.58e-01	0.12961653	9.63e-01	1.00
cg21864845	1	1208426	8.65e-02	0.1780244	8.65e-01	-0.00367942	2.30e-01	0.97
cg02913364	1	1208573	5.96e-01	0.0302390	3.64e-01	0.11447353	3.22e-01	0.99
cg16717690	1	1208709	3.12e-01	-0.0175155	3.66e-01	-0.01237449	1.75e-01	0.96
cg02581421	1	1209196	2.52e-01	0.0107306	2.30e-02	-0.12077383	5.57e-01	1.00
cg03322129	1	1209673	6.62e-01	0.0048099	9.49e-01	-0.03669368	7.70e-01	1.00
cg01794932	1	1209696	9.16e-01	-0.0310322	4.85e-01	-0.11585076	5.96e-01	1.00
cg26163375	1	1209720	5.51e-01	0.0320402	4.63e-01	-0.04353630	9.87e-01	1.00
cg22670128	1	1210100	6.55e-01	0.2800706	9.26e-01	-0.16355496	7.78e-01	1.00
cg00942814	1	1214601	1.43e-02	0.1759362	7.17e-02	0.67252297	2.42e-03	0.86
cg07812848	1	1214622	3.84e-01	0.1248480	8.47e-01	0.49772301	4.30e-01	1.00
cg19861048	1	1216347	2.49e-01	0.2145451	2.06e-01	0.09478307	8.97e-02	0.94
cg13587552	1	1216441	8.88e-01	-0.1253810	9.55e-01	0.11113337	9.43e-01	1.00
cg11229611	1	1217103	1.87e-01	0.1824373	7.71e-01	0.08812913	2.32e-01	0.98
cg06909630	1	1217130	3.69e-01	0.1492417	2.88e-01	0.29849900	1.70e-01	0.96
cg12645236	1	1217159	9.87e-02	0.0413932	5.00e-01	-0.05498963	4.07e-01	1.00
cg00825734	1	1217511	9.30e-01	-0.1179231	6.51e-01	0.15391676	8.23e-01	1.00
cg22421766	1	1217658	7.47e-01	0.4316790	1.58e-01	0.06097905	2.48e-01	0.98
cg24576260	1	1217664	4.96e-01	0.3511079	7.60e-01	0.00482204	4.73e-01	1.00
cg24852892	1	1220092	3.66e-01	-0.0073395	6.22e-02	0.20406324	6.10e-01	1.00
cg22225577	1	1221823	1.94e-01	-0.4498873	1.33e-01	0.33536977	9.79e-01	1.00
cg10119342	1	1222184	6.38e-01	-0.2315214	4.30e-01	0.28725504	8.82e-01	1.00
cg16995668	1	1222895	6.49e-01	-0.1333964	4.20e-01	-0.01631574	3.86e-01	1.00
cg09870910	1	1222942	1.48e-02	-0.1658042	4.54e-01	-0.17895026	1.89e-02	0.89
cg25151559	1	1223442	8.87e-01	-0.3553370	2.75e-01	0.39701603	5.52e-01	1.00
cg20674014	1	1225219	6.48e-01	-0.6106340	4.60e-01	0.56421553	8.99e-01	1.00
cg18224942	1	1225781	5.90e-01	-1.2944624	4.23e-01	0.31216348	9.17e-01	1.00
cg27179810	1	1226776	1.95e-01	0.0486285	1.73e-01	0.48702796	6.19e-02	0.93
cg15683497	1	1226929	7.37e-01	-0.2431992	6.68e-01	0.04635043	9.85e-01	1.00
cg06358191	1	1227138	2.31e-01	-0.2773886	4.46e-01	0.21118187	6.70e-01	1.00
cg20978193	1	1227307	9.59e-01	-0.6400833	7.11e-01	-0.00362543	7.81e-01	1.00
cg16380285	1	1228011	2.28e-01	-0.0862121	8.84e-02	0.31639059	8.61e-01	1.00
cg15994839	1	1228289	3.74e-01	0.0311477	1.46e-01	-0.11012008	7.98e-01	1.00
cg21265287	1	1228383	5.79e-01	-0.0194262	8.01e-01	0.02039929	7.93e-01	1.00
cg02506501	1	1228990	9.59e-01	0.0486486	6.85e-01	-0.18032719	8.25e-01	1.00
cg06818047	1	1229105	2.35e-01	0.1065427	5.68e-01	0.22493694	2.02e-01	0.97
cg22161575	1	1229112	7.84e-01	-0.2848783	9.57e-01	-0.07055798	8.07e-01	1.00
cg03003335	1	1229351	4.68e-01	-0.0867162	4.54e-01	0.17189035	9.43e-01	1.00
cg01937247	1	1229534	6.45e-01	-0.0218660	1.74e-01	0.18926742	6.01e-01	1.00
cg01515136	1	1229589	3.81e-01	0.0699366	8.66e-01	-0.08197694	5.74e-01	1.00
cg17026072	1	1229790	6.53e-01	-0.0066533	9.01e-01	0.02864402	7.92e-01	1.00
cg09439264	1	1230073	9.94e-01	-0.1071093	9.26e-01	0.15971663	9.57e-01	1.00
cg10093859	1	1230440	2.73e-01	-0.3507309	2.78e-01	0.15593790	8.89e-01	1.00
cg25106100	1	1230919	1.56e-01	-0.0510467	2.73e-01	0.07624018	7.05e-01	1.00
cg03001234	1	1231000	1.47e-01	-0.1502516	4.93e-01	1.04920310	5.04e-01	1.00
cg27543922	1	1231878	5.55e-01	-0.0167309	7.33e-01	0.03679808	8.16e-01	1.00
cg18163062	1	1232482	5.29e-01	-0.2598067	4.25e-02	0.30088024	4.09e-01	1.00
cg14529643	1	1233542	2.41e-01	-0.2124597	8.70e-01	0.22788735	4.29e-01	1.00
cg19414302	1	1234354	3.02e-02	0.2954554	3.15e-01	0.21102918	2.12e-02	0.90
cg22675767	1	1234367	3.00e-01	0.3613810	1.29e-01	0.18962022	7.69e-02	0.94
cg06981504	1	1234844	2.03e-01	0.0324991	4.24e-02	0.32751851	2.26e-02	0.90
cg06759632	1	1235430	2.84e-01	-0.1679675	1.06e-01	-0.12818843	6.26e-02	0.93
cg17405058	1	1237203	3.71e-01	-0.1060328	5.88e-01	0.00468510	7.37e-01	1.00
cg17712416	1	1238436	4.50e-01	0.0510612	7.92e-01	-0.02939761	6.83e-01	1.00
cg25203980	1	1238595	1.31e-01	-0.0657422	8.81e-01	0.27523131	2.90e-01	0.99
cg02953397	1	1238678	7.11e-01	-0.0040164	3.45e-01	0.10920835	7.45e-01	1.00
cg18565510	1	1238702	9.05e-01	0.0182890	3.36e-01	-0.03225014	5.97e-01	1.00
cg27185793	1	1238797	1.62e-01	0.5253170	2.14e-01	-0.36672499	7.87e-01	1.00
cg09556527	1	1239259	2.67e-01	0.2913490	9.59e-01	0.12465687	3.78e-01	0.99
cg07181952	1	1239999	6.60e-01	0.5086191	7.04e-01	0.40430323	5.61e-01	1.00
cg04098194	1	1241087	5.18e-01	0.0232302	5.02e-01	-0.08330586	9.50e-01	1.00
cg19695266	1	1241672	6.11e-01	0.0783648	4.27e-01	-0.17383627	9.02e-01	1.00
cg26333156	1	1242730	2.82e-01	0.0409186	2.72e-01	-0.09067754	9.08e-01	1.00
cg00262415	1	1242732	4.98e-01	-0.0098005	8.06e-01	-0.03758511	4.98e-01	1.00
cg27440283	1	1242757	1.79e-01	0.0795853	1.95e-01	0.06290530	6.24e-02	0.93
cg00086266	1	1242895	3.98e-01	0.0098984	5.57e-01	-0.01634653	7.88e-01	1.00
cg19323338	1	1242997	5.93e-01	-0.0027475	5.35e-01	0.01820450	9.92e-01	1.00
cg24157952	1	1243003	3.72e-01	0.0030910	4.64e-02	0.00552567	4.93e-02	0.92
cg15042692	1	1243460	7.36e-01	0.0331978	6.98e-01	0.00383762	6.11e-01	1.00
cg07425625	1	1243562	7.12e-01	0.0197878	2.21e-01	-0.03328682	6.13e-01	1.00
cg06984883	1	1243564	3.53e-01	-0.0028856	8.14e-01	-0.02038460	3.89e-01	1.00
cg04840417	1	1243573	5.40e-01	0.0221609	8.29e-01	-0.02186208	7.42e-01	1.00
cg16887862	1	1243669	6.46e-01	-0.0231759	5.26e-01	-0.07565852	4.48e-01	1.00
cg24497877	1	1244060	4.68e-01	-0.0789684	9.75e-01	0.06636045	5.93e-01	1.00
cg18224588	1	1244356	5.01e-01	0.0017983	3.66e-01	-0.06383867	9.46e-01	1.00
cg14488957	1	1244644	5.47e-01	0.0969287	8.77e-01	0.04747683	5.75e-01	1.00
cg06085743	1	1245014	9.82e-01	-0.1339242	2.18e-01	0.50742057	4.38e-01	1.00
cg05397202	1	1245040	6.19e-02	0.3970403	4.35e-01	-0.13054072	3.55e-01	0.99
cg23931819	1	1245076	2.80e-01	0.0034385	2.64e-01	0.12012950	1.22e-01	0.95
cg02506753	1	1245184	1.55e-03	0.3083859	5.24e-01	-0.02452855	4.43e-02	0.92
cg05362521	1	1245697	9.68e-01	0.0273856	8.85e-01	0.01355788	9.01e-01	1.00
cg05724097	1	1245708	3.25e-01	0.0929829	6.85e-01	-0.06958856	6.23e-01	1.00
cg26369180	1	1246414	1.51e-02	-0.1896292	1.62e-01	0.28849718	3.38e-01	0.99
cg19383909	1	1246907	3.87e-01	0.2478589	8.97e-01	0.05034888	4.56e-01	1.00
cg26576041	1	1247929	5.13e-01	-0.0902592	1.90e-01	0.39609265	7.31e-01	1.00
cg11847126	1	1248233	6.58e-01	0.0341820	3.46e-01	0.02913070	3.44e-01	0.99
cg15736449	1	1248342	7.26e-01	0.0137892	7.29e-01	0.00015119	6.23e-01	1.00
cg23689441	1	1248347	2.57e-01	0.0764692	4.11e-01	-0.03274034	7.36e-01	1.00
cg17709975	1	1248492	5.71e-01	0.0026366	8.24e-01	-0.02555534	7.72e-01	1.00
cg10435967	1	1249102	3.10e-01	-0.0124406	3.65e-01	-0.07090544	1.74e-01	0.96
cg08663263	1	1249367	9.82e-01	-0.0005815	6.47e-01	0.02214476	7.81e-01	1.00
cg10206052	1	1251231	4.53e-02	0.2662071	5.92e-01	-0.09773964	2.35e-01	0.98
cg08939275	1	1251322	7.07e-01	0.0012234	7.94e-01	0.02303565	6.48e-01	1.00
cg04926200	1	1254228	3.86e-01	-0.0786881	3.59e-01	-0.14303421	2.10e-01	0.97
cg26920857	1	1254482	7.51e-01	-0.0064836	1.34e-01	0.00306387	4.70e-01	1.00
cg12609142	1	1254547	3.51e-01	0.0651227	5.49e-01	-0.00626470	7.43e-01	1.00
cg15901950	1	1256513	4.83e-01	0.0825629	6.90e-01	0.14682111	4.27e-01	1.00
cg14512203	1	1257581	9.88e-01	0.1565166	2.77e-01	0.13959253	4.76e-01	1.00
cg12046908	1	1258554	7.81e-02	0.0069493	2.17e-01	-0.00388471	5.81e-01	1.00
cg26831087	1	1259070	6.31e-01	0.0466376	3.49e-01	0.34426289	3.32e-01	0.99
cg21197375	1	1259676	8.51e-01	-0.0118527	2.16e-01	-0.06774958	3.46e-01	0.99
cg20236831	1	1259679	8.06e-01	-0.0002484	6.82e-01	-0.04339271	6.51e-01	1.00
cg13183628	1	1259698	2.74e-01	0.0119288	6.61e-02	-0.03031817	7.29e-01	1.00
cg06038049	1	1259909	6.25e-01	-0.0118840	4.23e-01	-0.03233851	3.73e-01	0.99
cg17612270	1	1259944	3.75e-01	-0.0357023	2.56e-01	-0.03172143	1.58e-01	0.96
cg22397910	1	1259947	2.91e-01	-0.0028875	1.43e-01	0.08782757	8.93e-01	1.00
cg04232698	1	1260157	3.10e-01	-0.2060348	9.42e-01	-0.28385906	4.10e-01	1.00
cg19827148	1	1260496	9.10e-01	0.0199713	1.55e-01	-0.05518641	4.06e-01	1.00
cg06520508	1	1261347	8.35e-01	-0.0002114	3.46e-02	0.45349288	2.30e-01	0.97
cg17970390	1	1261353	7.43e-02	-0.1495988	3.90e-01	0.18768023	4.17e-01	1.00
cg05598010	1	1261797	7.92e-01	-0.8874076	3.92e-01	0.26360545	7.27e-01	1.00
cg16255279	1	1262717	2.74e-01	0.1021483	5.51e-01	0.08473452	2.22e-01	0.97
cg22622472	1	1262818	8.51e-01	-0.0135668	3.91e-01	0.04398081	6.83e-01	1.00
cg16432326	1	1263095	2.17e-01	-0.0264359	9.25e-01	0.02175449	3.77e-01	0.99
cg07394827	1	1263239	1.87e-01	-0.0796493	3.71e-01	0.31954667	6.65e-01	1.00
cg02625725	1	1264265	5.22e-01	0.1336757	5.66e-01	0.02020339	3.90e-01	1.00
cg21647460	1	1265243	6.85e-01	0.0167091	6.45e-01	0.18517709	5.44e-01	1.00
cg16590012	1	1265354	2.35e-01	-1.2305333	8.02e-01	0.21123035	4.56e-01	1.00
cg20705390	1	1266178	5.68e-01	0.1374273	4.51e-01	0.04892436	3.56e-01	0.99
cg04981007	1	1266468	1.00e+00	0.2187069	3.91e-02	0.28566237	1.84e-01	0.97
cg16430279	1	1266504	6.89e-01	0.2024426	9.02e-01	0.13726399	7.00e-01	1.00
cg24252805	1	1266548	1.43e-01	0.0117149	1.87e-01	0.23752190	4.87e-02	0.92
cg07346648	1	1266657	7.46e-01	0.4870971	1.74e-02	0.34277025	7.51e-02	0.93
cg08037114	1	1266700	7.92e-01	0.2664047	4.51e-01	0.09527301	4.92e-01	1.00
cg07624812	1	1266781	1.43e-01	-0.3750883	4.85e-01	0.22765091	5.02e-01	1.00
cg04910752	1	1267117	7.94e-01	0.1482043	5.48e-02	0.54811185	1.51e-01	0.96
cg13246026	1	1267193	7.90e-01	0.0300355	1.90e-01	0.43895698	2.95e-01	0.99
cg21396988	1	1267201	3.49e-01	-0.0770010	9.63e-01	-0.00134433	4.55e-01	1.00
cg06802641	1	1267252	7.23e-01	-0.0686834	4.00e-02	-0.07665339	1.11e-01	0.94
cg03402404	1	1267436	4.04e-01	-0.1857602	9.45e-01	0.01431233	5.53e-01	1.00
cg10065209	1	1267559	7.96e-01	-0.0030937	3.33e-01	0.00150200	6.70e-01	1.00
cg08621441	1	1267745	5.90e-01	-0.0780333	5.58e-01	0.07505904	9.72e-01	1.00
cg18386618	1	1268144	8.15e-01	-0.0586185	9.31e-01	0.00813963	9.02e-01	1.00
cg06395167	1	1268243	8.17e-01	0.0068203	1.46e-01	-0.04801798	4.48e-01	1.00
cg16174225	1	1268469	1.06e-01	0.0739360	8.51e-02	0.18935691	1.89e-02	0.89
cg00002593	1	1268793	7.92e-01	0.0140301	1.19e-01	0.19222167	2.28e-01	0.97
cg11808871	1	1268942	5.55e-01	-0.0710879	6.22e-01	0.23215549	8.93e-01	1.00
cg14911892	1	1269219	2.22e-01	0.0683463	3.53e-01	-0.13800010	7.36e-01	1.00
cg26814650	1	1269399	8.30e-01	0.0353647	5.18e-01	0.10689336	5.62e-01	1.00
cg08160862	1	1270137	5.78e-01	0.0153293	9.80e-01	0.01490133	6.58e-01	1.00
cg23643813	1	1270995	2.02e-01	0.0602163	8.70e-01	-0.06319238	3.84e-01	1.00
cg26351554	1	1271478	4.34e-01	0.0435533	5.70e-01	-0.01681187	8.17e-01	1.00
cg24399111	1	1271760	1.16e-01	-0.0202232	5.26e-01	0.02277770	4.27e-01	1.00
cg18024631	1	1271862	7.69e-01	0.0296794	6.05e-01	-0.00643473	9.14e-01	1.00
cg07313814	1	1272398	7.07e-01	-0.0620721	8.18e-01	0.06947148	8.89e-01	1.00
cg22475339	1	1272415	7.88e-01	0.0221638	4.76e-01	0.06531195	5.06e-01	1.00
cg11339519	1	1272477	8.81e-01	0.0005355	5.77e-01	0.13626799	6.36e-01	1.00
cg00542041	1	1272559	9.18e-01	-0.0125046	1.36e-01	0.04901633	3.78e-01	0.99
cg16575694	1	1273375	6.62e-02	-0.1116341	2.25e-02	-0.15274142	4.04e-03	0.86
cg06646682	1	1273442	9.82e-01	-0.1294575	2.20e-01	0.08382230	4.40e-01	1.00
cg12072393	1	1273707	3.46e-01	0.1501956	6.43e-02	0.31992189	5.59e-02	0.93
cg13494355	1	1274420	3.74e-01	-0.0670900	1.06e-01	0.28360597	7.17e-01	1.00
cg22376366	1	1275137	4.82e-01	0.0188463	3.99e-04	0.12617832	4.83e-03	0.86
cg25203539	1	1275578	4.67e-01	-0.0712203	8.13e-02	-0.28711832	9.32e-02	0.94
cg19898526	1	1275714	3.36e-01	0.0116674	1.91e-01	0.04655712	1.15e-01	0.94
cg06649390	1	1276019	8.24e-01	0.0843823	7.14e-01	-0.14370935	9.47e-01	1.00
cg17748182	1	1277441	5.73e-01	0.0304901	2.64e-01	0.11521219	2.50e-01	0.98
cg03465880	1	1277465	5.28e-01	-0.0007966	9.45e-01	0.01380319	6.61e-01	1.00
cg15462203	1	1277499	6.26e-01	-0.0320277	9.45e-01	0.06058871	7.43e-01	1.00
cg10556264	1	1277912	1.82e-01	-0.1163850	4.27e-01	0.14004453	6.11e-01	1.00
cg22709966	1	1277995	1.20e-01	-0.0961685	8.61e-01	0.06814633	2.82e-01	0.99
cg15976416	1	1280157	4.46e-01	0.0320803	5.76e-03	0.33651707	1.82e-02	0.89
cg17838754	1	1281005	4.38e-01	0.1471337	1.09e-01	-0.17540133	6.60e-01	1.00
cg23596199	1	1281622	3.24e-01	0.0813345	6.16e-01	0.08547612	2.81e-01	0.99
cg13932473	1	1282742	9.68e-01	0.0033162	8.39e-01	0.07635506	8.71e-01	1.00
cg04119843	1	1284268	2.94e-02	0.0578737	3.11e-01	0.14583779	2.04e-02	0.90
cg09236098	1	1284316	2.74e-02	-0.0339699	4.35e-01	-0.01548644	2.85e-02	0.91
cg12625874	1	1284440	2.30e-01	-0.0098089	7.25e-01	0.00019379	4.89e-01	1.00
cg10164137	1	1285239	2.48e-01	-0.0322186	3.06e-01	-0.01104142	1.23e-01	0.95
cg17873420	1	1285252	9.25e-01	0.0004030	9.14e-01	-0.02143261	9.98e-01	1.00
cg21679391	1	1286917	4.18e-01	-1.0068953	2.44e-01	0.28322072	8.96e-01	1.00
cg21118819	1	1287259	4.36e-01	-0.0490718	3.86e-01	0.42230541	9.70e-01	1.00
cg11414742	1	1288586	1.03e-01	0.3474180	1.20e-01	0.14159722	2.47e-02	0.91
cg15472728	1	1288926	5.72e-01	0.3889600	6.08e-01	-0.03059968	9.19e-01	1.00
cg14270725	1	1289806	8.65e-01	0.5129857	7.95e-01	-0.14256312	9.71e-01	1.00
cg15386434	1	1289835	6.18e-01	0.3745766	7.56e-02	-0.71046200	4.46e-01	1.00
cg14793596	1	1290092	2.45e-01	0.3487530	5.10e-01	-0.25953203	6.41e-01	1.00
cg07284273	1	1290212	3.66e-01	0.0954132	1.86e-01	-0.33079432	8.73e-01	1.00
cg25063151	1	1290554	9.64e-01	0.2263288	6.76e-01	0.09674731	7.61e-01	1.00
cg19436320	1	1290708	8.52e-01	0.3583426	5.11e-01	0.00983373	5.71e-01	1.00
cg00040588	1	1290712	6.28e-01	0.1571711	6.91e-01	-0.27979341	9.08e-01	1.00
cg27399052	1	1293868	7.37e-01	-0.4441471	3.33e-01	0.11721243	7.14e-01	1.00
cg12478066	1	1294006	2.41e-01	0.0751384	3.08e-01	0.03968239	1.20e-01	0.95
cg23036947	1	1294018	9.62e-01	-0.2151337	5.01e-01	0.11050131	6.91e-01	1.00
cg17132079	1	1294140	5.51e-01	-0.5511340	5.86e-01	-0.03494739	4.20e-01	1.00
cg01198994	1	1294629	1.16e-01	-0.4916118	6.79e-01	0.12306369	3.50e-01	0.99
cg23973885	1	1294881	1.69e-01	-0.7768970	6.49e-01	0.22786604	4.48e-01	1.00
cg13393580	1	1295077	9.05e-01	-0.1187630	2.13e-01	-0.03710431	3.72e-01	0.99
cg26108719	1	1295147	6.48e-01	-0.3228925	3.58e-01	0.05263943	8.08e-01	1.00
cg13354934	1	1296093	2.63e-01	0.3097795	7.94e-01	-0.32017706	4.91e-01	1.00
cg14375163	1	1296488	9.10e-02	-0.0297972	1.38e-01	0.49520620	7.36e-01	1.00
cg20426768	1	1296671	4.32e-01	0.1271954	9.64e-01	0.01164633	5.29e-01	1.00
cg24153574	1	1296956	7.15e-01	0.1528775	5.46e-01	-0.10252238	9.12e-01	1.00
cg21165029	1	1297202	1.57e-01	0.5582770	4.98e-01	-0.03753652	5.18e-01	1.00
cg03400623	1	1297240	3.11e-01	0.3225354	4.20e-01	-0.03070819	7.98e-01	1.00
cg22109675	1	1297567	5.11e-01	-0.0080745	3.77e-01	-0.00368444	2.84e-01	0.99
cg15492552	1	1297576	3.98e-01	0.0607709	6.07e-01	0.00287727	3.28e-01	0.99
cg05387269	1	1306946	5.66e-01	0.3703518	7.67e-01	-0.07478429	8.04e-01	1.00
cg14992101	1	1307667	3.62e-01	0.0251327	2.78e-02	-0.32348478	4.72e-01	1.00
cg09864992	1	1309161	1.26e-02	0.1697618	3.86e-01	-0.10705100	1.77e-01	0.96
cg25685675	1	1309331	1.59e-01	-0.2063156	8.56e-01	0.24754989	3.37e-01	0.99
cg14094639	1	1309477	1.54e-01	-0.1064978	1.21e-01	-0.19641572	3.66e-02	0.91
cg01508988	1	1310123	4.37e-01	0.2616336	7.85e-01	-0.08135475	6.75e-01	1.00
cg07395004	1	1310147	3.10e-01	0.0706003	7.63e-01	0.01338737	3.32e-01	0.99
cg19871494	1	1310280	1.96e-01	-0.0834565	6.14e-01	0.20981181	5.06e-01	1.00
cg15604233	1	1310715	6.22e-01	-0.0071585	3.51e-01	-0.01679820	3.28e-01	0.99
cg11518257	1	1310775	6.71e-01	0.0204358	2.53e-01	-0.23271274	6.80e-01	1.00
cg19823490	1	1310815	2.39e-01	0.0320612	1.46e-01	-0.16602264	9.70e-01	1.00
cg15617543	1	1310978	5.61e-01	0.0032491	3.21e-02	-0.08334845	3.50e-01	0.99
cg02144516	1	1311909	9.78e-01	0.4691183	7.90e-01	-0.09615311	8.81e-01	1.00
cg26865478	1	1312144	5.35e-01	0.0930412	7.61e-01	0.03401387	5.03e-01	1.00
cg16361266	1	1313144	9.84e-01	0.0402736	4.96e-01	0.12323020	6.50e-01	1.00
cg12033178	1	1321869	3.78e-01	-0.0360869	7.18e-01	0.18566089	6.58e-01	1.00
cg08158776	1	1321914	6.58e-01	-0.0285304	3.87e-01	0.20819257	8.27e-01	1.00
cg04880874	1	1322461	2.52e-01	0.0383082	5.26e-01	0.02688528	1.99e-01	0.97
cg15588177	1	1322654	2.53e-01	0.0040794	4.21e-01	0.02115406	1.64e-01	0.96
cg22232737	1	1322783	3.81e-01	-0.1045208	3.10e-01	-0.03824531	1.86e-01	0.97
cg01006034	1	1322789	9.58e-01	-0.0326256	2.41e-01	-0.00565330	4.26e-01	1.00
cg23621766	1	1322923	8.85e-01	0.0103122	2.02e-02	0.12937857	1.08e-01	0.94
cg06903451	1	1323192	3.32e-01	0.0326597	6.14e-01	0.06315309	2.86e-01	0.99
cg23209302	1	1326152	5.52e-01	-0.0014436	8.45e-01	0.00698857	7.42e-01	1.00
cg01399319	1	1326204	5.79e-01	-0.0642729	4.77e-01	0.15821952	9.73e-01	1.00
cg17014728	1	1327484	2.26e-01	-0.0932708	1.04e-01	0.21531660	9.03e-01	1.00
cg22389936	1	1328033	8.46e-01	-0.0199401	9.73e-02	0.37269461	3.58e-01	0.99
cg04481810	1	1329036	2.60e-01	0.1442735	6.75e-02	-0.14030629	7.52e-01	1.00
cg19384072	1	1329044	3.20e-01	0.0015482	6.56e-02	-0.11494245	6.71e-01	1.00
cg24837149	1	1333778	2.00e-03	0.5421782	5.30e-01	-0.29229219	5.00e-02	0.92
cg16278124	1	1334036	2.11e-01	0.1192321	2.19e-01	0.15246149	8.02e-02	0.94
cg06817090	1	1334334	7.55e-01	0.1399854	4.84e-03	-0.22685374	1.15e-01	0.94
cg16573386	1	1334508	1.43e-01	0.0293529	2.59e-01	0.06904351	6.46e-02	0.93
cg17397377	1	1334575	7.01e-01	0.0571367	1.97e-02	0.16532012	7.25e-02	0.93
cg07191003	1	1334791	9.33e-01	0.0062945	2.59e-01	-0.00956240	5.08e-01	1.00
cg08470185	1	1334798	9.59e-01	0.0036464	1.15e-01	-0.02936331	3.29e-01	0.99
cg13053783	1	1334803	1.43e-01	-0.0240250	6.69e-01	-0.01820746	1.63e-01	0.96
cg15130241	1	1334814	3.87e-01	-0.0049578	7.19e-01	-0.01940043	3.71e-01	0.99
cg25842896	1	1335315	6.65e-01	-0.0096935	7.61e-01	-0.01739140	5.98e-01	1.00
cg00173405	1	1335424	3.19e-01	0.0207619	3.06e-01	-0.01886043	9.17e-01	1.00
cg03943717	1	1335569	7.01e-01	0.0025722	7.98e-01	-0.01842084	8.98e-01	1.00
cg23437836	1	1335601	9.75e-01	0.0562984	1.28e-01	-0.12140483	3.39e-01	0.99
cg00968800	1	1335706	8.40e-01	0.2711313	5.81e-01	0.01397545	6.10e-01	1.00
cg09064061	1	1336592	9.60e-01	0.0360590	6.22e-01	0.23944979	7.22e-01	1.00
cg24399028	1	1338100	3.24e-01	-0.0650911	6.47e-01	0.02450435	6.45e-01	1.00
cg14795268	1	1341852	7.84e-02	-0.2389880	4.91e-01	-0.09435770	7.35e-02	0.93
cg21439539	1	1342230	3.51e-01	0.0132388	9.72e-01	-0.01615812	4.89e-01	1.00
cg20275133	1	1342361	7.52e-01	0.0260683	3.83e-01	0.02825655	4.22e-01	1.00
cg16728516	1	1342558	8.73e-01	0.0007247	4.26e-01	-0.03910386	6.96e-01	1.00
cg05048680	1	1342566	5.87e-01	0.0056784	9.52e-01	0.02159744	6.50e-01	1.00
cg25769755	1	1342720	8.57e-01	0.0164389	9.61e-01	0.03139765	8.65e-01	1.00
cg11993086	1	1342795	7.05e-01	-0.1125454	7.94e-02	0.01778316	4.01e-01	1.00
cg05595602	1	1343077	3.15e-01	-0.0284623	5.17e-02	-0.04708891	4.32e-02	0.92
cg25397779	1	1343130	5.79e-01	-0.0044007	2.06e-01	-0.06282539	2.16e-01	0.97
cg04230662	1	1343134	4.75e-01	-0.0457808	5.03e-01	-0.00388017	3.28e-01	0.99
cg12525514	1	1343260	3.22e-01	0.0712905	7.29e-02	0.02110927	5.58e-02	0.93
cg11222665	1	1343355	2.66e-01	0.0452875	8.03e-03	0.07694906	1.06e-02	0.87
cg25939543	1	1344064	5.70e-01	-0.1095246	6.32e-01	0.10671948	9.00e-01	1.00
cg16661858	1	1345158	7.84e-01	0.0095434	8.80e-01	0.14823411	7.59e-01	1.00
cg00009834	1	1347671	1.21e-01	0.0750968	5.04e-01	0.01996757	1.06e-01	0.94
cg27295412	1	1347832	5.05e-01	-0.0503771	6.69e-01	0.06920506	8.14e-01	1.00
cg00060374	1	1355235	1.19e-01	-0.1138212	5.74e-01	-0.17156686	1.20e-01	0.95
cg17507949	1	1355999	4.71e-01	0.0597857	1.78e-01	-0.58414202	7.52e-01	1.00
cg23894219	1	1356565	4.43e-01	0.0814830	1.42e-02	-0.19264280	3.21e-01	0.99
cg15633699	1	1356728	6.89e-03	-0.5319823	9.26e-01	0.04570990	4.47e-02	0.92
cg10380643	1	1356764	1.73e-01	-0.1696887	4.82e-01	0.29296249	5.56e-01	1.00
cg15081886	1	1356902	7.87e-02	-0.0991987	9.05e-01	0.03824001	2.05e-01	0.97
cg15823872	1	1357361	4.95e-01	-0.0594747	1.14e-01	0.41600380	6.21e-01	1.00
cg24555071	1	1358016	1.49e-01	-0.0251458	5.82e-01	0.18711052	4.54e-01	1.00
cg06711078	1	1358094	1.49e-01	-0.0285675	7.47e-01	-0.00375399	1.90e-01	0.97
cg12286462	1	1358109	4.25e-01	0.2597195	3.97e-01	0.24255348	2.48e-01	0.98
cg01721822	1	1360499	9.03e-01	0.0980797	7.87e-01	0.11580663	7.89e-01	1.00
cg21285198	1	1360970	3.62e-01	0.2402538	3.20e-01	-0.06041121	9.54e-01	1.00
cg00305774	1	1361077	3.42e-01	0.2417320	7.20e-01	0.08733134	3.38e-01	0.99
cg22517356	1	1361216	8.03e-01	-0.0792948	1.67e-01	0.61126765	4.84e-01	1.00
cg09368716	1	1361655	7.99e-02	0.1604026	4.59e-01	0.19993804	6.94e-02	0.93
cg12208770	1	1361666	4.77e-02	0.0877949	8.60e-02	0.39854937	8.78e-03	0.87
cg26863172	1	1361729	1.75e-01	-0.5145909	9.74e-02	0.52209395	9.76e-01	1.00
cg13169132	1	1362340	1.42e-01	-0.0892840	1.54e-01	0.06640217	8.38e-01	1.00
cg17142722	1	1363280	4.36e-01	0.0201307	1.36e-01	-0.02263957	7.15e-01	1.00
cg04897188	1	1363291	1.46e-01	-0.0346322	1.85e-01	-0.11400721	4.94e-02	0.92
cg04865726	1	1365911	6.91e-01	1.1305524	5.67e-01	-0.12037129	9.48e-01	1.00
cg12407057	1	1366206	9.65e-01	1.3051885	9.47e-01	-0.20583842	9.93e-01	1.00
cg11156891	1	1366274	6.94e-01	1.2496719	8.76e-01	-0.15720108	8.41e-01	1.00
cg19270739	1	1368846	7.88e-02	-0.3266039	4.56e-01	0.50716261	3.87e-01	1.00
cg21837069	1	1369466	3.86e-01	-0.2793794	1.32e-01	0.23989030	7.58e-01	1.00
cg17491622	1	1369616	3.03e-02	0.1172839	1.98e-02	0.09020138	1.59e-03	0.86
cg06444575	1	1369772	7.25e-02	0.0201673	4.99e-01	-0.17641761	3.48e-01	0.99
cg00702126	1	1369793	8.89e-01	-0.0473589	5.97e-02	-0.01822731	1.87e-01	0.97
cg14667273	1	1369934	3.41e-01	-0.1935127	8.12e-01	-0.18777841	3.78e-01	0.99
cg27391934	1	1369948	2.34e-01	0.0031909	5.40e-01	-0.18874354	6.07e-01	1.00
cg08589721	1	1370722	8.74e-01	0.0076737	4.86e-01	0.01990130	5.69e-01	1.00
cg14271665	1	1370768	3.13e-02	-0.0616434	3.75e-01	0.02950408	2.82e-01	0.99
cg02896318	1	1370775	5.63e-04	-0.1864263	7.59e-01	-0.08851678	4.57e-03	0.86
cg25234611	1	1371347	1.03e-01	0.0170687	9.56e-01	-0.10833189	2.26e-01	0.97
cg09668627	1	1371844	3.85e-01	1.0360867	8.16e-01	-0.02046844	6.06e-01	1.00
cg08161163	1	1372677	8.01e-02	-0.2866612	1.91e-01	-0.04782439	2.92e-02	0.91
cg26798702	1	1373044	2.15e-02	-0.2204082	7.25e-01	0.27169250	1.26e-01	0.95
cg09843049	1	1373316	2.46e-01	-0.1342905	7.97e-01	-0.02344014	2.92e-01	0.99
cg20255272	1	1373678	4.29e-01	-0.7331282	4.13e-01	0.12482796	9.38e-01	1.00
cg13897675	1	1374310	1.86e-01	-0.1767457	8.78e-01	0.29688465	3.62e-01	0.99
cg09860601	1	1374601	8.57e-01	-0.2598740	1.04e-01	0.62374062	3.62e-01	0.99
cg19639479	1	1374669	4.01e-01	-0.3921718	9.01e-01	0.04775814	5.74e-01	1.00
cg09603935	1	1375448	9.65e-02	0.0115572	9.14e-01	0.04242174	1.80e-01	0.96
cg03116557	1	1375480	2.76e-01	-0.1434102	4.69e-01	-0.22179179	1.94e-01	0.97
cg13570957	1	1375556	4.88e-01	-0.1800949	2.79e-01	0.26059944	8.68e-01	1.00
cg03538326	1	1375845	1.06e-01	0.8680173	9.54e-01	-0.31229014	2.30e-01	0.97
cg26795248	1	1375967	2.58e-01	0.4791709	6.93e-01	-0.12021589	5.41e-01	1.00
cg25592215	1	1376051	1.74e-02	0.1021243	3.03e-01	0.22106110	1.30e-02	0.88
cg08426733	1	1376740	9.70e-01	0.0477876	8.01e-01	0.11113748	8.48e-01	1.00
cg08270205	1	1377525	3.49e-01	0.0788069	5.85e-01	0.14956865	2.86e-01	0.99
cg15099879	1	1377656	9.73e-01	0.0476343	6.81e-01	-0.03242507	8.11e-01	1.00
cg06786804	1	1377938	3.76e-01	-0.0902600	4.94e-01	0.21136071	8.13e-01	1.00
cg24492273	1	1378060	8.98e-01	-0.0571084	7.18e-01	-0.05069023	7.40e-01	1.00
cg18148498	1	1380621	6.76e-01	-3.0304025	8.53e-01	0.53545054	8.41e-01	1.00
cg21001441	1	1384038	8.19e-01	0.0880302	2.23e-01	0.24016628	3.37e-01	0.99
cg02136596	1	1384930	2.08e-01	1.2301832	4.31e-01	-0.10945020	6.48e-01	1.00
cg00599812	1	1385047	1.66e-01	0.3644578	7.79e-01	0.41636131	2.15e-01	0.97
cg00528453	1	1385171	9.71e-01	-0.0316161	5.17e-01	0.10943867	6.96e-01	1.00
cg27383362	1	1385371	7.19e-01	-0.1652363	4.45e-01	-0.09794585	4.43e-01	1.00
cg26651722	1	1389888	4.30e-01	-0.1390885	3.08e-01	0.27999471	9.58e-01	1.00
cg19682639	1	1391102	2.93e-01	0.0954900	6.95e-01	0.19300564	2.90e-01	0.99
cg13388025	1	1392347	8.82e-01	-0.1052876	2.15e-01	0.34899404	4.93e-01	1.00
cg26226110	1	1395945	9.63e-01	0.3764032	1.36e-01	-0.35840280	3.55e-01	0.99
cg07280242	1	1396086	9.20e-01	0.0580080	7.45e-01	-0.16285919	8.95e-01	1.00
cg13798621	1	1396125	4.76e-01	0.0014987	7.47e-01	-0.12215193	7.36e-01	1.00
cg04107003	1	1397297	3.66e-01	-0.5601977	7.07e-01	0.10403753	6.53e-01	1.00
cg17282836	1	1397524	9.15e-02	-0.0788863	7.12e-01	0.00950008	2.92e-01	0.99
cg10522845	1	1397837	5.37e-03	-0.1053701	1.29e-01	-0.29757935	1.88e-03	0.86
cg24687970	1	1397896	4.44e-01	0.0599548	4.77e-01	-0.20303753	8.98e-01	1.00
cg04981940	1	1398348	4.80e-01	0.0167587	2.81e-01	-0.02390038	8.78e-01	1.00
cg17821649	1	1403857	5.52e-01	-0.0003262	7.61e-01	0.08778402	7.96e-01	1.00
cg00391668	1	1404073	2.14e-01	-0.9402893	1.13e-01	0.21888070	9.44e-01	1.00
cg03742705	1	1406266	6.67e-01	0.2069298	8.96e-01	-0.11800524	8.07e-01	1.00
cg15875062	1	1406845	3.87e-01	-0.0167375	5.40e-01	-0.04608961	2.91e-01	0.99
cg10228629	1	1406955	5.39e-01	-0.0010282	7.79e-01	-0.04697524	5.15e-01	1.00
cg06377929	1	1407001	8.44e-01	-0.0081912	4.52e-01	-0.10668283	5.25e-01	1.00
cg10240778	1	1407180	7.17e-01	-0.0028490	2.66e-01	-0.06041033	3.20e-01	0.99
cg04286729	1	1407183	7.49e-01	0.0102492	8.08e-01	-0.02746461	9.30e-01	1.00
cg12909536	1	1408104	9.15e-01	0.3242035	2.86e-01	0.03983292	4.42e-01	1.00
cg12439834	1	1410849	8.12e-01	-0.1177919	2.02e-01	0.21091184	5.22e-01	1.00
cg05818185	1	1412645	5.16e-01	-0.0023196	7.49e-02	0.08607448	5.16e-01	1.00
cg01768480	1	1412855	5.61e-01	0.0171579	7.74e-01	0.20088692	5.29e-01	1.00
cg00695214	1	1415868	4.51e-01	-0.0079686	4.10e-01	0.08378753	9.63e-01	1.00
cg23735749	1	1417247	2.18e-02	-0.0873373	4.38e-01	0.11713353	2.09e-01	0.97
cg25628057	1	1421383	7.13e-01	-0.0422465	6.98e-01	0.02340368	9.75e-01	1.00
cg24378791	1	1423784	2.13e-01	-0.1053475	7.82e-01	0.09433951	4.38e-01	1.00
cg26042514	1	1425726	3.30e-01	0.0027824	8.09e-01	0.02522656	3.67e-01	0.99
cg15688683	1	1425815	8.23e-01	0.0815545	3.94e-01	0.23619111	4.71e-01	1.00
cg18387631	1	1431505	4.01e-01	-0.1980078	8.53e-01	0.07616789	6.01e-01	1.00
cg09932694	1	1446840	7.98e-01	0.0699216	5.62e-01	-0.04334289	8.59e-01	1.00
cg17464271	1	1447047	3.20e-01	0.0049750	5.47e-01	-0.03542866	7.09e-01	1.00
cg11103442	1	1447201	2.97e-01	-0.0830760	1.16e-02	0.14468328	4.08e-01	1.00
cg22225258	1	1447235	7.06e-01	-0.0062875	5.76e-01	-0.03326931	5.17e-01	1.00
cg12648677	1	1447365	7.28e-01	0.0258859	9.80e-01	0.03294846	7.78e-01	1.00
cg06128920	1	1447374	4.54e-01	0.0969462	8.13e-01	0.01957122	4.68e-01	1.00
cg21124756	1	1447564	3.39e-01	0.0289607	7.55e-02	0.05494611	6.07e-02	0.93
cg24729577	1	1447567	9.04e-01	0.0058918	2.58e-01	-0.03524789	5.24e-01	1.00
cg14651254	1	1449202	4.80e-01	0.0429568	3.59e-02	0.19339308	5.85e-02	0.93
cg11794959	1	1451134	8.95e-01	0.2296281	5.06e-01	-0.03649626	7.44e-01	1.00
cg19517490	1	1454149	8.45e-01	0.0013390	5.39e-01	0.05117394	5.86e-01	1.00
cg13321900	1	1455303	3.78e-02	0.6340967	8.38e-01	-0.00236202	1.45e-01	0.95
cg06793307	1	1455374	3.37e-01	0.0303580	6.30e-01	0.02294028	2.96e-01	0.99
cg17498856	1	1457042	3.89e-01	-0.0050110	7.69e-01	0.01066161	6.39e-01	1.00
cg17848002	1	1458397	3.83e-01	-0.2952882	7.41e-01	0.07494588	6.50e-01	1.00
cg17590292	1	1458739	8.62e-01	0.0426680	4.04e-01	-0.04154562	6.86e-01	1.00
cg24466671	1	1460663	3.41e-01	-0.0062190	8.77e-02	0.05304008	7.10e-01	1.00
cg13893866	1	1462754	3.62e-02	-0.5127576	6.24e-01	-0.02879893	5.50e-02	0.93
cg17445140	1	1462956	5.52e-01	-0.0537210	3.56e-01	0.15103335	8.89e-01	1.00
cg23933399	1	1462973	9.33e-01	-0.0070864	7.22e-02	-0.02504207	2.22e-01	0.97
cg07808701	1	1464509	1.10e-01	-0.1313296	1.91e-01	0.23512059	7.04e-01	1.00
cg17271658	1	1465190	4.96e-01	0.0547454	9.29e-01	0.03779295	5.63e-01	1.00
cg23590525	1	1469787	4.51e-01	-0.0318083	2.08e-01	0.19843704	8.15e-01	1.00
cg09259608	1	1470161	5.23e-01	-0.4162647	2.72e-01	0.26395478	8.27e-01	1.00
cg20958600	1	1470807	8.73e-01	-0.0069509	6.25e-01	0.06868142	8.47e-01	1.00
cg07835437	1	1470836	4.24e-03	0.1817898	5.32e-01	-0.05638852	7.42e-02	0.93
cg03041030	1	1470905	5.13e-01	-0.0296211	6.97e-01	0.09679689	8.03e-01	1.00
cg12983196	1	1471017	8.63e-02	-0.0935245	4.67e-02	-0.24046037	9.51e-03	0.87
cg09151801	1	1471210	2.49e-01	0.0407069	2.54e-01	0.06710601	1.06e-01	0.94
cg11526073	1	1471938	4.30e-01	0.0702841	3.42e-01	0.15338310	2.24e-01	0.97
cg15844005	1	1472079	2.19e-02	-0.2365716	9.34e-01	0.06139910	8.92e-02	0.94
cg27301475	1	1472146	8.70e-01	-0.0138992	8.40e-01	0.10793319	9.96e-01	1.00
cg06205922	1	1473141	3.53e-01	-0.0817385	3.35e-01	0.02905604	9.29e-01	1.00
cg01536190	1	1473147	2.82e-01	0.0904872	1.78e-01	-0.05707502	9.64e-01	1.00
cg27047577	1	1473193	9.80e-01	0.0178088	7.79e-01	0.03885676	8.41e-01	1.00
cg02068237	1	1473319	4.32e-01	0.1377637	1.82e-01	0.16339410	1.44e-01	0.95
cg12270813	1	1473370	9.99e-01	0.0112881	7.81e-01	0.06571940	8.57e-01	1.00
cg03724010	1	1473443	5.42e-01	0.1983628	1.21e-01	-0.17197032	5.95e-01	1.00
cg16037137	1	1473747	2.67e-01	-0.1506093	7.23e-01	0.03568446	5.34e-01	1.00
cg12632610	1	1474224	7.98e-03	-0.1311879	2.64e-01	0.04886403	1.90e-01	0.97
cg16001723	1	1474399	3.21e-01	-0.0037132	8.07e-01	0.05081579	5.47e-01	1.00
cg13850380	1	1475143	5.65e-01	0.6544366	6.73e-02	0.08207113	1.05e-01	0.94
cg00813378	1	1475209	2.06e-01	1.6578786	1.06e-01	0.18791373	4.46e-02	0.92
cg08738570	1	1475265	5.71e-01	0.7121377	2.22e-01	0.14180707	2.23e-01	0.97
cg22497741	1	1475644	6.45e-01	0.0345357	3.83e-01	-0.03518532	8.34e-01	1.00
cg16306898	1	1475675	4.16e-01	0.0074366	2.79e-01	-0.00191894	9.40e-01	1.00
cg16601494	1	1475737	8.89e-01	0.1049307	5.19e-01	-0.00489591	7.58e-01	1.00
cg15487867	1	1475742	4.19e-01	-0.0022636	3.85e-02	-0.04237647	5.10e-02	0.92
cg23244095	1	1476269	4.40e-01	0.4094496	6.95e-01	0.09070772	3.99e-01	1.00
cg18114463	1	1476551	2.13e-01	0.1867390	1.54e-01	0.00591402	6.15e-02	0.93
cg09612202	1	1476661	3.52e-02	0.7199977	1.59e-01	0.18118923	1.18e-02	0.88
cg26602477	1	1476845	8.88e-01	-0.0235837	2.33e-01	0.10394160	5.09e-01	1.00
cg11811409	1	1477025	7.31e-01	-0.0564701	7.24e-01	0.12650220	9.71e-01	1.00
cg26690297	1	1477098	2.11e-01	-0.1215273	6.25e-01	-0.07723949	2.04e-01	0.97
cg08464374	1	1477123	7.20e-01	-0.0102827	9.67e-01	-0.00132465	7.64e-01	1.00
cg01802295	1	1477194	9.57e-01	0.2750717	8.49e-03	0.43243690	8.24e-02	0.94
cg13575252	1	1477616	4.55e-01	-0.0540245	8.87e-01	-0.03510449	5.07e-01	1.00
cg19619320	1	1477931	5.68e-01	-0.0097974	8.16e-01	0.16731599	7.74e-01	1.00
cg11964810	1	1478170	6.86e-02	-0.7364682	8.13e-02	-0.23142466	1.19e-02	0.88
cg21173317	1	1478665	4.67e-01	0.0114260	1.77e-01	0.04398314	1.54e-01	0.96
cg03392564	1	1478680	9.09e-01	-0.0331359	9.84e-03	0.07289064	1.15e-01	0.94
cg00955674	1	1478827	7.26e-02	0.1188582	7.10e-02	-0.11661540	8.33e-01	1.00
cg04126957	1	1479238	2.33e-01	1.3280688	5.75e-01	-0.26584492	5.82e-01	1.00
cg03941625	1	1480603	7.66e-01	-0.0069646	1.30e-01	-0.10021276	2.29e-01	0.97
cg07381470	1	1483130	8.53e-01	-0.0238387	5.17e-01	0.14777345	7.83e-01	1.00
cg24470133	1	1483206	1.91e-01	-0.0316950	3.33e-01	0.04545875	7.07e-01	1.00
cg00355315	1	1483257	1.96e-01	-0.0126684	1.94e-01	0.04343226	8.79e-01	1.00
cg12734710	1	1486459	2.25e-01	0.0893792	5.67e-01	0.05600862	1.95e-01	0.97
cg01058717	1	1487068	4.64e-01	-0.0188145	2.09e-01	0.03724531	8.03e-01	1.00
cg16305094	1	1487266	1.34e-01	0.3500273	2.39e-01	0.11880290	5.66e-02	0.93
cg07229301	1	1487445	2.57e-01	0.1984276	9.20e-01	0.16717997	3.51e-01	0.99
cg18312113	1	1487538	9.21e-01	0.2739517	2.95e-01	0.17004359	4.53e-01	1.00
cg07426077	1	1488581	1.77e-01	-0.1058113	4.38e-01	0.07852197	5.94e-01	1.00
cg22373622	1	1489544	5.34e-01	-0.0481009	5.14e-01	0.00509847	9.56e-01	1.00
cg26908276	1	1489793	6.57e-01	0.0039417	9.01e-01	0.15817843	6.75e-01	1.00
cg09073059	1	1490216	5.58e-02	0.0566920	3.71e-01	0.01671413	4.15e-02	0.91
cg16277776	1	1490676	2.48e-01	0.0414881	3.80e-01	-0.02727716	7.50e-01	1.00
cg07211239	1	1490809	3.97e-01	0.3333647	9.79e-01	-0.19109002	5.28e-01	1.00
cg10987926	1	1490906	7.93e-01	-0.0131569	1.13e-01	-0.01994685	2.22e-01	0.97
cg09517190	1	1492513	5.08e-01	0.0765167	8.70e-01	0.04879060	5.41e-01	1.00
cg08140609	1	1494641	4.11e-02	0.2255232	9.29e-01	0.04550763	1.05e-01	0.94
cg20140735	1	1494726	9.23e-01	0.0804933	7.57e-01	0.30227196	7.84e-01	1.00
cg24044259	1	1496410	5.67e-01	0.0493129	2.12e-01	-0.03354067	7.15e-01	1.00
cg18368516	1	1496762	3.03e-01	0.0754601	5.92e-01	0.02803858	2.57e-01	0.98
cg12062537	1	1496856	1.09e-01	-0.0417709	8.45e-01	0.00235704	2.71e-01	0.98
cg14442715	1	1496934	9.39e-02	-0.2203913	4.93e-01	-0.03776041	8.48e-02	0.94
cg19910128	1	1496936	4.94e-01	0.0863612	4.71e-01	-0.17193025	9.53e-01	1.00
cg06089960	1	1498081	8.98e-01	0.0123583	1.55e-01	-0.12137645	4.13e-01	1.00
cg17968925	1	1499694	1.58e-01	0.0391579	3.55e-01	-0.01092495	6.29e-01	1.00
cg09828226	1	1500093	8.10e-01	0.0440077	3.05e-01	0.09380054	3.98e-01	1.00
cg13431342	1	1500958	4.95e-01	0.3293094	9.99e-01	-0.03143515	6.02e-01	1.00
cg20490900	1	1502606	7.68e-01	0.0843840	5.42e-02	0.51202013	1.43e-01	0.95
cg00784654	1	1502751	5.99e-01	-0.0737695	1.24e-01	0.74390868	5.57e-01	1.00
cg12690016	1	1507138	3.89e-02	0.0604006	3.48e-02	0.21827521	3.29e-03	0.86
cg25018209	1	1509362	2.88e-01	-0.0122979	4.21e-01	-0.05058038	1.83e-01	0.97
cg11586519	1	1509833	6.58e-01	0.0336579	4.52e-01	-0.06648732	8.84e-01	1.00
cg26221637	1	1510359	8.27e-01	0.0065027	5.72e-01	-0.13561849	8.44e-01	1.00
cg19158176	1	1510364	9.59e-02	-0.0153202	7.52e-01	-0.00648570	1.40e-01	0.95
cg13424097	1	1510427	2.22e-01	-0.0199831	4.46e-01	-0.02030375	1.54e-01	0.96
cg07090025	1	1510437	6.14e-01	-0.0155514	1.99e-01	-0.03927480	2.25e-01	0.97
cg06199750	1	1510566	2.89e-01	-0.0383177	8.04e-01	-0.04163715	3.32e-01	0.99
cg05433637	1	1510598	9.71e-01	-0.0405275	2.78e-01	-0.05814659	4.68e-01	1.00
cg08271362	1	1510719	3.00e-01	-0.0453625	4.18e-01	-0.11237204	1.89e-01	0.97
cg03528848	1	1510724	3.65e-01	-0.0648192	4.63e-01	-0.06985909	2.43e-01	0.98
cg20755353	1	1510883	3.47e-01	-0.1208870	8.37e-01	-0.04113007	3.95e-01	1.00
cg14279825	1	1513877	3.37e-01	0.0191840	9.75e-01	0.02975892	4.51e-01	1.00
cg05702207	1	1525422	3.00e-01	-0.1641788	2.93e-01	0.15550508	9.07e-01	1.00
cg00151676	1	1525452	1.25e-01	0.0232221	6.68e-01	0.06211974	1.47e-01	0.96
cg03136668	1	1525488	3.77e-01	-0.1150081	3.97e-02	0.18532286	5.17e-01	1.00
cg05934012	1	1533852	4.27e-01	-0.1048196	1.80e-01	-0.16140672	1.41e-01	0.95
cg07479014	1	1534392	4.54e-01	-0.2452830	1.22e-01	0.33073233	6.72e-01	1.00
cg09126090	1	1534514	5.48e-01	-0.9059971	6.36e-01	0.05890626	8.77e-01	1.00
cg16358446	1	1534984	8.92e-01	0.0039063	3.41e-02	0.01111443	1.42e-01	0.95
cg08289140	1	1535155	6.01e-01	0.0162072	4.67e-03	0.13552035	2.62e-02	0.91
cg11521998	1	1536054	9.36e-01	-0.3237096	9.11e-01	-0.08265609	8.94e-01	1.00
cg09172260	1	1536101	4.62e-01	-0.2126509	6.26e-01	0.05561111	8.04e-01	1.00
cg15034659	1	1537543	4.94e-01	0.0271016	9.95e-01	0.05438012	5.98e-01	1.00
cg11649182	1	1539923	7.20e-01	-0.1174679	4.80e-01	0.30242771	8.57e-01	1.00
cg23955334	1	1543828	2.95e-01	-0.2089305	3.43e-01	0.17744921	8.49e-01	1.00
cg25311963	1	1546691	9.71e-01	0.3209791	5.10e-01	-0.38178420	6.92e-01	1.00
cg07147033	1	1549615	7.33e-01	1.2857789	4.32e-01	-0.60264987	8.06e-01	1.00
cg13897348	1	1549699	9.09e-01	1.1346839	7.05e-01	-0.46947700	8.76e-01	1.00
cg19246761	1	1549799	8.24e-01	0.7246613	4.57e-01	-0.19698291	7.58e-01	1.00
cg01229567	1	1549818	7.61e-01	0.9298458	9.99e-01	-0.16277433	8.17e-01	1.00
cg15817635	1	1550031	4.79e-01	0.3733452	6.18e-02	-0.21518438	5.09e-01	1.00
cg15652741	1	1550479	2.70e-01	0.0242482	4.74e-01	-0.01350408	7.01e-01	1.00
cg10705488	1	1550648	5.82e-01	-0.0032244	6.87e-01	-0.02660833	4.96e-01	1.00
cg11140595	1	1550660	3.35e-01	0.0144253	2.37e-01	-0.05209889	9.81e-01	1.00
cg06761793	1	1550770	7.19e-01	0.0001033	6.40e-01	-0.02824856	9.79e-01	1.00
cg18123911	1	1550773	9.04e-01	-0.0135347	8.06e-01	-0.02760802	8.02e-01	1.00
cg17271960	1	1550779	7.01e-01	-0.0333453	5.96e-01	-0.03784032	5.25e-01	1.00
cg25004270	1	1550864	2.79e-01	0.0400728	4.47e-01	-0.11656281	7.36e-01	1.00
cg25880288	1	1550879	3.13e-01	-0.0146063	1.78e-02	-0.07497316	2.16e-02	0.90
cg10600968	1	1550886	6.29e-01	-0.0372048	2.26e-01	-0.08199044	2.51e-01	0.98
cg05941212	1	1551902	9.93e-01	-0.0030553	3.62e-01	0.10206749	5.62e-01	1.00
cg13947830	1	1551964	6.70e-01	0.0686310	4.77e-01	-0.08042452	8.95e-01	1.00
cg23605175	1	1552796	8.99e-01	-0.0108723	2.32e-01	-0.01068520	3.86e-01	1.00
cg15558634	1	1553405	7.57e-01	0.0284430	1.04e-02	0.08468993	5.92e-02	0.93
cg10970349	1	1555396	9.51e-01	-0.0423035	9.52e-01	0.19243180	9.93e-01	1.00
cg15323084	1	1556707	5.95e-01	0.0458865	1.54e-01	0.09538774	1.85e-01	0.97
cg19165249	1	1558097	8.28e-01	0.1092678	3.50e-01	0.17465310	4.42e-01	1.00
cg01589461	1	1558622	3.76e-01	-0.1851194	4.80e-01	0.07122829	8.25e-01	1.00
cg23957653	1	1558726	7.59e-01	-0.0987561	3.68e-01	-0.00081937	4.16e-01	1.00
cg09061216	1	1558936	1.49e-01	-0.0633156	3.29e-01	0.10424984	6.34e-01	1.00
cg03975652	1	1559155	2.57e-01	0.0767008	2.25e-01	-0.18383968	9.32e-01	1.00
cg17456675	1	1560531	3.03e-01	0.1908774	5.44e-01	0.32255113	2.39e-01	0.98
cg24090393	1	1560804	6.49e-01	-0.0058785	3.51e-01	0.08622586	8.01e-01	1.00
cg02492207	1	1560894	4.00e-01	0.1428596	3.88e-01	-0.20457254	9.30e-01	1.00
cg10994397	1	1562110	6.40e-01	-0.0458639	1.94e-01	0.35565178	6.32e-01	1.00
cg22689324	1	1562397	9.46e-01	-0.0617293	3.02e-01	0.28937403	5.40e-01	1.00
cg13167158	1	1562535	3.72e-01	-1.1218459	9.83e-01	0.02164077	5.03e-01	1.00
cg04854189	1	1562771	8.39e-01	0.0121328	2.80e-01	-0.05789780	5.90e-01	1.00
cg06912282	1	1563001	1.55e-01	0.7673569	1.12e-01	0.27483374	3.47e-02	0.91
cg06080300	1	1563096	8.81e-01	0.5063596	3.86e-01	-0.19322499	6.58e-01	1.00
cg09159050	1	1563500	3.80e-01	-0.0590500	3.42e-01	0.16826346	9.53e-01	1.00
cg00078456	1	1564422	7.72e-01	0.0047688	6.24e-01	0.21364030	5.91e-01	1.00
cg18852096	1	1564425	7.63e-01	-0.0879181	4.16e-01	0.33417630	7.69e-01	1.00
cg05642789	1	1564482	6.83e-01	-0.2530018	4.44e-01	0.55674522	8.57e-01	1.00
cg17122213	1	1564920	4.18e-01	-0.8633630	6.50e-01	0.60886826	7.44e-01	1.00
cg03427058	1	1565025	8.65e-01	-0.3698194	5.42e-01	0.55614830	7.93e-01	1.00
cg23430652	1	1565027	5.03e-01	-0.1741131	5.17e-01	0.19448304	9.24e-01	1.00
cg00297832	1	1565541	5.42e-01	0.0823392	2.57e-01	0.11410477	2.31e-01	0.98
cg24368383	1	1565856	2.71e-01	0.0226981	7.49e-02	0.01369806	4.67e-02	0.92
cg04882394	1	1565931	8.05e-01	-0.0109668	9.66e-01	-0.07514632	8.29e-01	1.00
cg24535439	1	1566351	5.44e-01	-0.4336535	5.55e-01	-0.06800620	3.99e-01	1.00
cg00262621	1	1566374	8.67e-01	-0.5064739	9.21e-01	0.03696534	9.49e-01	1.00
cg08231710	1	1566687	9.19e-02	-0.1025715	6.97e-01	-0.17974139	1.24e-01	0.95
cg06943420	1	1566699	8.28e-02	0.0494135	3.81e-01	-0.02054404	4.46e-01	1.00
cg11648594	1	1566860	6.87e-01	-0.0695230	5.37e-01	-0.07912851	4.80e-01	1.00
cg26740494	1	1567131	7.78e-01	-0.4190211	4.61e-01	-0.15659400	4.90e-01	1.00
cg03136646	1	1567257	5.19e-01	-0.0070481	2.35e-01	-0.18720467	2.08e-01	0.97
cg11798909	1	1567820	6.59e-01	-0.1037726	9.19e-01	0.04662028	7.85e-01	1.00
cg26660744	1	1573181	5.02e-01	0.0185383	4.31e-01	-0.02715513	9.95e-01	1.00
cg23252997	1	1576591	7.76e-01	0.0552523	7.88e-01	0.06087687	6.96e-01	1.00
cg00998168	1	1590443	8.05e-01	0.0192382	3.45e-01	-0.02082739	6.75e-01	1.00
cg18282011	1	1590447	2.04e-01	-0.0183077	1.50e-01	-0.11472084	5.78e-02	0.93
cg21149807	1	1590459	6.12e-01	-0.0139314	8.59e-01	-0.01609212	6.16e-01	1.00
cg09283376	1	1590479	5.42e-01	0.0181055	6.08e-01	-0.07714827	8.91e-01	1.00
cg20155988	1	1590632	2.73e-01	0.0195102	5.27e-01	-0.03227854	6.67e-01	1.00
cg26562592	1	1590640	9.89e-01	0.0947063	3.55e-01	-0.06670005	5.58e-01	1.00
cg08864381	1	1590717	3.93e-01	-0.0049477	1.08e-01	-0.03021381	9.11e-02	0.94
cg06848468	1	1597086	9.00e-01	-0.1466402	7.17e-01	0.22157397	8.91e-01	1.00
cg20255817	1	1597454	8.38e-01	0.0057844	2.57e-01	0.03267690	3.75e-01	0.99
cg22082145	1	1597527	1.48e-01	0.0206941	2.04e-01	-0.13074279	7.74e-01	1.00
cg07601058	1	1597720	1.44e-01	0.0491371	7.72e-01	-0.00270283	3.52e-01	0.99
cg23210533	1	1599978	1.13e-01	0.1093147	2.42e-01	0.21448147	4.91e-02	0.92
cg25283841	1	1600982	4.60e-01	-0.0538019	8.52e-01	0.05861525	6.57e-01	1.00
cg11809915	1	1601103	3.93e-01	-0.0528901	7.21e-01	0.01564963	6.72e-01	1.00
cg04105726	1	1601205	4.28e-02	0.0749132	5.51e-02	0.02270553	5.36e-03	0.86
cg17869988	1	1601380	4.79e-01	-0.0245109	4.13e-01	0.04724386	9.88e-01	1.00
cg19382808	1	1602481	5.43e-01	-0.0972571	2.10e-01	0.06040082	7.32e-01	1.00
cg11530028	1	1602585	8.20e-01	0.0274663	8.44e-01	0.08098249	7.63e-01	1.00
cg03972505	1	1602656	8.78e-01	-0.0097636	5.27e-01	0.12745989	7.72e-01	1.00
cg06528340	1	1602685	5.66e-01	-0.0378617	3.49e-01	0.07112676	8.70e-01	1.00
cg08260625	1	1602789	8.93e-01	0.0534036	2.53e-01	0.08214300	4.02e-01	1.00
cg17939059	1	1602914	2.36e-01	-0.0978699	5.54e-01	0.05199458	6.00e-01	1.00
cg18288914	1	1603013	1.37e-01	-0.1497874	2.22e-01	-0.07250086	5.44e-02	0.93
cg03548463	1	1603847	2.58e-01	0.0600850	3.60e-01	0.13252495	1.46e-01	0.95
cg09330116	1	1603934	1.28e-01	-0.1667757	7.16e-01	0.12766721	3.53e-01	0.99
cg12655137	1	1609388	9.37e-01	-0.0453330	2.60e-01	0.11743838	5.06e-01	1.00
cg20251225	1	1609551	3.65e-01	-0.1730240	1.58e-01	0.33351209	8.29e-01	1.00
cg20429981	1	1609972	8.62e-01	-0.6250679	4.49e-01	-0.38238270	5.35e-01	1.00
cg01189072	1	1610660	4.92e-01	-0.0190751	5.12e-01	0.15367719	9.18e-01	1.00
cg11588584	1	1611937	4.44e-03	-0.2274353	2.23e-01	0.32083807	1.64e-01	0.96
cg09825670	1	1611999	4.12e-01	0.0659636	5.18e-01	0.05866920	2.97e-01	0.99
cg20462449	1	1613704	9.56e-01	0.0063548	9.42e-02	-0.00853113	3.00e-01	0.99
cg21106418	1	1613911	1.15e-01	0.0637701	2.55e-01	0.04315659	5.23e-02	0.92
cg10065215	1	1613982	7.78e-01	-0.0100096	7.48e-01	0.02525264	9.93e-01	1.00
cg12042834	1	1614009	8.77e-01	-0.0221799	9.55e-01	0.20731246	9.34e-01	1.00
cg14976190	1	1615736	7.96e-01	0.0231811	1.06e-01	0.15979735	2.15e-01	0.97
cg19018051	1	1625395	6.45e-02	-0.4611380	4.07e-02	-0.47385324	6.29e-03	0.86
cg06750152	1	1630992	6.61e-01	-0.1851883	4.86e-01	-0.04540455	4.33e-01	1.00
cg21265770	1	1631037	4.60e-01	-0.0745203	7.89e-01	0.31674231	6.94e-01	1.00
cg10626236	1	1631100	1.72e-01	-0.3786647	7.78e-02	0.36697534	9.27e-01	1.00
cg11851198	1	1642075	5.97e-02	0.4377962	6.52e-01	0.28966504	8.34e-02	0.94
cg10628909	1	1646882	3.37e-01	0.0661413	9.47e-01	0.03979209	4.37e-01	1.00
cg11198222	1	1655838	5.02e-01	0.0275530	9.91e-01	-0.01565393	6.13e-01	1.00
cg00669623	1	1655867	7.83e-01	1.2775200	8.84e-01	-0.21221446	9.06e-01	1.00
cg04243582	1	1655942	9.67e-01	0.0858213	4.86e-01	0.05047161	6.31e-01	1.00
cg11572942	1	1656592	9.53e-01	-0.8591752	7.44e-01	0.10099408	8.68e-01	1.00
cg12213037	1	1666808	2.36e-01	4.5417641	3.70e-01	2.03126267	1.38e-01	0.95
cg16990280	1	1674679	6.49e-01	-0.3831739	6.15e-01	0.13795815	9.81e-01	1.00
cg01512113	1	1680232	4.40e-02	0.2305081	4.26e-01	0.04009537	4.00e-02	0.91
cg06964353	1	1683176	8.48e-01	0.0098217	4.59e-01	0.04575447	5.33e-01	1.00
cg18763089	1	1683738	1.19e-01	-0.0297994	5.66e-01	0.05113249	4.11e-01	1.00
cg14027380	1	1683796	5.40e-01	0.0602678	3.58e-01	0.24831453	2.89e-01	0.99
cg11163532	1	1683872	7.90e-01	-0.0000210	6.94e-01	0.13660102	9.61e-01	1.00
cg03386811	1	1684063	7.70e-01	-0.2244266	6.84e-01	0.19647352	9.69e-01	1.00
cg22707691	1	1684095	7.52e-01	0.0311043	6.94e-01	0.07831482	6.21e-01	1.00
cg24086442	1	1684311	3.31e-01	-0.0465713	4.45e-01	-0.07365664	2.16e-01	0.97
cg22442180	1	1684399	3.23e-01	0.0180591	4.62e-01	0.05184083	2.18e-01	0.97
cg10317445	1	1685553	4.33e-01	0.0174888	5.84e-01	0.05624064	3.41e-01	0.99
cg21580588	1	1685723	7.03e-02	-0.0157486	5.05e-01	-0.00185383	6.96e-02	0.93
cg15260978	1	1685832	4.70e-01	0.2058089	2.68e-01	0.18165258	2.05e-01	0.97
cg12406875	1	1685854	8.92e-01	0.0110538	4.13e-03	0.47541062	5.11e-02	0.92
cg05983502	1	1685970	7.89e-01	0.0054591	6.16e-01	0.05737753	5.98e-01	1.00
cg17282211	1	1686080	4.08e-02	0.1306845	5.34e-01	0.02055447	4.93e-02	0.92
cg26342907	1	1687532	1.60e-02	0.0449191	4.79e-03	0.06223359	2.52e-04	0.79
cg11725331	1	1687729	1.76e-01	0.1584841	8.11e-01	0.12362662	2.34e-01	0.98
cg10543797	1	1688123	1.32e-01	-0.0709020	9.34e-01	-0.05923573	2.28e-01	0.97
cg18947110	1	1688383	2.28e-01	0.2237812	4.04e-01	-0.28496842	7.01e-01	1.00
cg09233730	1	1688446	7.92e-01	-0.3300872	1.11e-01	0.38330371	4.10e-01	1.00
cg09185911	1	1688883	7.98e-01	-0.0174426	1.65e-01	0.11531852	4.84e-01	1.00
cg25031205	1	1688976	5.54e-01	-0.0583646	6.84e-01	0.05234045	8.49e-01	1.00
cg15578948	1	1689012	1.98e-01	0.0293495	1.04e-01	0.07354499	4.23e-02	0.91
cg04439557	1	1689452	3.98e-01	0.1332793	2.98e-01	0.24148038	1.88e-01	0.97
cg08122070	1	1689610	4.35e-01	1.1471560	7.79e-01	-0.17983258	6.77e-01	1.00
cg05152432	1	1689887	4.17e-01	0.0630053	8.60e-01	0.06665893	4.63e-01	1.00
cg08937102	1	1690389	9.49e-02	0.8562981	6.54e-02	-0.34559095	9.27e-01	1.00
cg03606098	1	1690840	8.07e-01	-0.1533671	7.33e-02	-0.43798405	1.80e-01	0.96
cg12552303	1	1691817	5.54e-01	0.0539362	1.23e-01	-0.29273047	5.88e-01	1.00
cg00423114	1	1691916	8.49e-01	-0.1638240	1.15e-02	-0.09881752	7.61e-02	0.94
cg21692735	1	1691997	1.91e-01	0.0216444	9.29e-02	0.06472439	3.72e-02	0.91
cg23159992	1	1692062	9.41e-01	-0.0127288	2.02e-02	-0.20850798	1.20e-01	0.95
cg14778560	1	1693368	5.56e-02	-0.3541632	5.25e-01	0.13263127	2.92e-01	0.99
cg15824543	1	1695391	2.71e-01	0.3932628	2.15e-01	0.19859981	1.01e-01	0.94
cg06219660	1	1695509	3.88e-01	0.5472508	7.73e-01	-0.30791931	6.35e-01	1.00
cg00992048	1	1695585	4.95e-01	0.7138361	6.08e-01	-0.21267123	8.48e-01	1.00
cg00343906	1	1696692	5.21e-01	1.3474927	8.03e-01	-0.62132523	7.41e-01	1.00
cg09182189	1	1709203	9.59e-02	0.3958181	5.80e-01	-0.08414112	3.59e-01	0.99
cg17157064	1	1709597	7.90e-01	-0.0192004	8.79e-01	0.00983071	9.16e-01	1.00
cg04407228	1	1710158	4.73e-01	0.0980970	3.77e-01	-0.24556920	9.84e-01	1.00
cg10388316	1	1710208	2.17e-01	0.0146849	1.56e-01	-0.06628588	9.75e-01	1.00
cg00997530	1	1710229	6.75e-01	0.0534529	1.87e-01	-0.11779197	5.97e-01	1.00
cg00328972	1	1710237	4.69e-01	0.0160395	9.95e-01	-0.02194387	5.83e-01	1.00
cg26421735	1	1710265	5.21e-01	0.0039488	2.07e-01	-0.03256020	7.49e-01	1.00
cg09932345	1	1710561	7.99e-01	-0.0177247	2.99e-01	0.00387150	6.35e-01	1.00
cg02297801	1	1710663	2.29e-01	0.1544700	1.00e-02	0.12673484	9.92e-03	0.87
cg17266431	1	1711069	8.76e-01	0.1967255	9.99e-01	-0.10007757	9.05e-01	1.00
cg02280859	1	1711185	4.21e-01	0.0757572	9.35e-01	-0.21672319	5.74e-01	1.00
cg23678594	1	1712021	6.84e-01	0.0058322	3.70e-01	0.00867003	3.74e-01	0.99
cg19083977	1	1712885	3.53e-01	0.5225802	3.19e-01	0.05815743	1.77e-01	0.96
cg02769781	1	1713676	2.37e-01	-0.1045786	6.36e-01	0.00751478	5.49e-01	1.00
cg24163210	1	1713944	3.19e-02	0.0588466	5.48e-01	-0.29727972	2.10e-01	0.97
cg00558749	1	1713950	3.12e-01	0.0609118	4.91e-01	-0.37318764	7.41e-01	1.00
cg13461447	1	1714001	1.21e-02	-0.1998477	6.73e-02	0.24833613	4.58e-01	1.00
cg10207218	1	1714140	1.15e-02	-0.1076328	4.88e-01	-0.31666562	1.73e-02	0.89
cg05262191	1	1714271	4.04e-03	-0.1347665	8.83e-01	-0.04831362	2.18e-02	0.90
cg22376730	1	1715039	3.15e-01	-0.0336375	4.53e-01	0.15048068	7.75e-01	1.00
cg04902899	1	1717822	2.21e-01	-0.0013504	7.87e-01	0.08274477	4.47e-01	1.00
cg26568075	1	1718809	2.68e-01	0.1468455	1.88e-01	-0.01595593	1.00e+00	1.00
cg25314445	1	1718835	3.84e-01	-0.0971213	5.92e-01	0.08917699	7.49e-01	1.00
cg12076692	1	1718852	6.41e-01	-0.0097627	9.74e-01	0.06817572	7.37e-01	1.00
cg16418734	1	1720537	5.08e-01	0.2083273	5.05e-01	-0.17513120	9.39e-01	1.00
cg05722993	1	1727796	5.69e-01	0.1062679	1.59e-01	0.08791316	1.79e-01	0.96
cg03335128	1	1731415	3.90e-01	-0.0992138	9.76e-01	0.39387230	5.23e-01	1.00
cg26793463	1	1735887	2.22e-01	-0.1763335	2.49e-01	0.11816560	8.48e-01	1.00
cg21422400	1	1747243	3.21e-02	0.0059456	4.59e-01	-0.30361594	2.45e-01	0.98
cg01729401	1	1750560	4.17e-01	0.0503832	2.01e-01	0.33082621	1.48e-01	0.96
cg08651003	1	1758731	2.25e-02	-0.2220374	2.92e-01	0.19084618	2.86e-01	0.99
cg05119467	1	1765440	2.75e-01	-0.4272225	8.28e-01	0.03317513	4.87e-01	1.00
cg04260676	1	1774322	7.79e-01	0.7975764	1.37e-01	-0.01756074	4.57e-01	1.00
cg16677144	1	1790217	5.88e-01	0.3274411	5.35e-01	-0.12799495	9.89e-01	1.00
cg20801637	1	1795408	9.98e-01	-0.0509099	9.64e-01	0.32483871	9.78e-01	1.00
cg18162783	1	1795891	8.11e-01	-0.0286705	8.88e-02	-0.03253474	2.01e-01	0.97
cg04994975	1	1795945	7.69e-01	0.0952245	6.53e-01	0.45624600	6.07e-01	1.00
cg25599619	1	1804256	5.45e-01	0.2121129	3.06e-01	0.67156762	2.62e-01	0.98
cg11836949	1	1812359	9.83e-01	1.1944053	7.57e-01	0.20443390	8.29e-01	1.00
cg03043696	1	1820656	5.49e-01	0.1914505	3.89e-01	-0.11903468	9.23e-01	1.00
cg19340909	1	1821422	1.58e-01	-0.0001287	8.03e-01	-0.06209746	2.15e-01	0.97
cg03716942	1	1821981	3.10e-01	0.0327401	1.79e-01	-0.00973960	9.29e-01	1.00
cg06196161	1	1822066	2.53e-01	0.0274887	4.21e-02	-0.08472183	6.63e-01	1.00
cg23891190	1	1822194	4.00e-01	-0.0059748	2.41e-01	-0.25287374	1.62e-01	0.96
cg01821754	1	1822399	7.99e-03	0.0486882	6.88e-01	-0.08315288	7.67e-02	0.94
cg17483139	1	1822401	8.67e-01	0.0567307	1.01e-02	-0.20180353	1.27e-01	0.95
cg04266169	1	1822862	7.42e-01	-0.0124605	9.03e-01	-0.04868501	7.41e-01	1.00
cg26160180	1	1822883	1.51e-01	0.0152882	3.78e-03	-0.01430720	4.44e-01	1.00
cg15827003	1	1822912	4.96e-01	-0.1282892	2.01e-01	-0.17762063	1.79e-01	0.96
cg18854735	1	1822972	2.23e-01	-0.0609634	1.63e-02	0.23392758	5.38e-01	1.00
cg12150066	1	1823305	9.52e-01	0.0309569	4.97e-01	-0.06272553	6.96e-01	1.00
cg23982607	1	1823379	9.62e-01	0.8455128	4.30e-01	0.15739948	5.86e-01	1.00
cg07380540	1	1825861	2.97e-01	-0.2373950	8.29e-01	-0.07216103	3.49e-01	0.99
cg16652392	1	1826227	8.04e-01	-0.1306535	6.71e-01	-0.04421279	6.43e-01	1.00
cg21776599	1	1830693	8.79e-01	0.0944347	8.78e-01	-0.31342027	9.86e-01	1.00
cg24706992	1	1833078	6.36e-01	0.0315303	7.21e-01	0.12866785	5.54e-01	1.00
cg23936745	1	1837873	4.66e-01	0.0212721	5.88e-01	-0.08601947	8.35e-01	1.00
cg00007800	1	1838518	2.33e-01	-0.3397784	4.00e-01	0.09465803	7.11e-01	1.00
cg22962923	1	1839959	1.28e-01	-0.1465789	2.38e-01	0.16151880	6.85e-01	1.00
cg09809474	1	1840100	4.55e-01	-0.0615716	6.93e-01	0.06725010	7.51e-01	1.00
cg13918235	1	1840201	7.18e-01	-0.0025460	2.14e-01	-0.00389033	2.81e-01	0.99
cg16384593	1	1840436	2.17e-01	-0.0719434	9.37e-02	-0.16134247	4.29e-02	0.92
cg00309462	1	1840482	6.46e-01	0.0068099	6.70e-01	-0.02264242	9.39e-01	1.00
cg16926213	1	1841314	7.28e-01	-0.9271070	1.64e-01	-0.66620874	2.45e-01	0.98
cg22850508	1	1843940	8.43e-01	-0.1279230	6.24e-01	-0.00747223	6.40e-01	1.00
cg15102821	1	1844801	2.16e-01	-0.1357494	6.49e-01	0.50574716	5.14e-01	1.00
cg01755342	1	1845396	4.33e-01	-0.1668380	9.79e-02	0.24057299	6.41e-01	1.00
cg15819352	1	1845940	5.74e-01	-0.0534170	8.26e-01	0.36319788	7.73e-01	1.00
cg01826337	1	1846001	8.28e-01	-0.0313587	4.78e-01	0.09182771	7.72e-01	1.00
cg06443644	1	1846046	5.96e-01	-0.0620823	3.66e-02	0.30861700	3.47e-01	0.99
cg11549166	1	1846098	1.62e-01	-0.0931433	5.07e-02	-0.11802551	2.00e-02	0.90
cg22364929	1	1846154	3.07e-01	-0.1745262	7.07e-01	0.05489380	5.90e-01	1.00
cg05132306	1	1846340	8.25e-01	0.0734045	4.25e-02	0.38997124	1.40e-01	0.95
cg17434257	1	1846591	9.93e-01	-0.0280338	8.92e-01	0.10350763	9.35e-01	1.00
cg15527168	1	1847864	7.13e-01	-0.0096975	3.64e-01	0.13805544	7.62e-01	1.00
cg17592667	1	1848649	4.56e-01	0.0145866	7.66e-01	-0.06852801	7.05e-01	1.00
cg03442254	1	1849073	4.15e-01	-0.1199221	8.51e-01	0.16746370	6.16e-01	1.00
cg16989443	1	1849195	6.94e-01	0.0519809	1.27e-01	0.21921931	1.99e-01	0.97
cg07177011	1	1849305	7.90e-01	-0.0550119	4.91e-01	0.25018220	8.10e-01	1.00
cg22718050	1	1850275	8.01e-01	-0.1614783	6.40e-01	-0.03513808	6.22e-01	1.00
cg10943191	1	1850414	4.32e-02	0.0440471	2.45e-01	-0.06774797	4.25e-01	1.00
cg15496744	1	1850582	4.35e-01	0.0079353	2.36e-01	-0.04013793	8.68e-01	1.00
cg22865286	1	1850733	5.03e-01	-0.0120860	2.89e-01	-0.10382203	2.32e-01	0.98
cg17091266	1	1850736	3.23e-01	0.0232512	2.25e-02	-0.16999220	4.75e-01	1.00
cg13680954	1	1850738	3.44e-01	-0.0845536	4.58e-01	-0.08949241	2.30e-01	0.97
cg14180718	1	1850925	9.15e-01	0.0029156	2.13e-01	-0.04816644	4.72e-01	1.00
cg08169659	1	1850932	9.10e-02	0.0115384	1.20e-01	-0.08652881	7.71e-01	1.00
cg17722231	1	1851035	4.72e-01	-0.0289856	8.88e-02	-0.15325716	9.96e-02	0.94
cg22094750	1	1851056	6.90e-03	0.0479899	4.73e-01	-0.02186042	1.09e-01	0.94
cg08134829	1	1851083	4.09e-01	-0.0664117	1.54e-01	-0.13511114	1.21e-01	0.95
cg25590392	1	1851135	7.74e-01	0.0043742	8.37e-01	-0.02123249	9.30e-01	1.00
cg10096055	1	1851165	9.37e-01	0.0726496	3.85e-01	-0.10204072	6.18e-01	1.00
cg02577049	1	1851347	9.93e-01	0.0078341	5.49e-01	0.03526928	6.95e-01	1.00
cg05355142	1	1851372	6.01e-01	-0.1311782	9.01e-01	-0.12501188	6.32e-01	1.00
cg04758387	1	1851384	1.63e-01	0.2580471	7.05e-01	-0.22305056	4.11e-01	1.00
cg10219957	1	1851416	1.72e-01	0.3438338	8.41e-01	0.01233001	2.40e-01	0.98
cg22536775	1	1851439	3.06e-01	-0.1077359	9.33e-01	-0.05773558	4.02e-01	1.00
cg10521536	1	1851474	2.06e-01	0.0172844	7.26e-01	0.04643369	2.33e-01	0.98
cg09859491	1	1851542	9.55e-01	-0.0173702	7.88e-01	0.02235594	8.96e-01	1.00
cg06174563	1	1851910	7.58e-01	0.0185709	7.12e-01	0.06195344	6.35e-01	1.00
cg01428437	1	1852164	4.90e-01	-0.1217169	7.27e-01	-0.01569721	4.51e-01	1.00
cg04886783	1	1852216	7.50e-01	-0.2082319	4.78e-01	0.21423412	8.31e-01	1.00
cg02050973	1	1852238	4.69e-01	-0.2410848	7.35e-01	0.06200115	7.37e-01	1.00
cg07419586	1	1852604	7.63e-01	-0.1709371	6.85e-01	-0.04771984	6.23e-01	1.00
cg03580107	1	1854473	5.21e-01	0.0369621	6.35e-01	-0.09026134	8.53e-01	1.00
cg07924154	1	1855209	3.14e-01	-0.5870491	4.07e-01	0.26463202	8.13e-01	1.00
cg03547078	1	1855303	6.13e-01	-0.3830913	2.44e-01	-0.25401098	2.55e-01	0.98
cg22447799	1	1855324	7.47e-01	0.0044560	6.83e-01	-0.01658323	9.87e-01	1.00
cg19356311	1	1856073	6.68e-01	0.2482340	5.54e-01	0.09406385	4.78e-01	1.00
cg16328466	1	1857514	1.18e-01	0.1460316	9.10e-01	-0.03052473	2.62e-01	0.98
cg18231054	1	1858037	6.88e-01	-0.0202820	6.17e-02	0.36049602	3.70e-01	0.99
cg06092084	1	1858106	1.20e-01	0.4257831	5.67e-01	0.27826167	1.19e-01	0.95
cg11977488	1	1858286	9.04e-01	0.0288862	9.41e-01	0.13972200	8.88e-01	1.00
cg03719984	1	1859247	6.84e-01	-0.0446244	1.21e-01	0.23906351	4.92e-01	1.00
cg11649821	1	1859438	5.10e-01	-0.0307859	7.74e-01	0.28048789	7.50e-01	1.00
cg17091049	1	1860127	3.26e-01	-0.0517136	1.76e-02	-0.26544539	2.26e-02	0.90
cg09315172	1	1860133	6.67e-01	0.0136113	9.65e-01	0.01111741	7.21e-01	1.00
cg24641654	1	1860337	5.42e-01	0.0949692	2.46e-01	0.43369758	2.25e-01	0.97
cg07227679	1	1861675	2.24e-02	0.0645798	6.94e-01	0.05968578	4.55e-02	0.92
cg19630039	1	1861806	7.81e-01	-0.1684630	2.82e-01	0.26692443	6.31e-01	1.00
cg06082439	1	1861922	8.32e-01	-0.0622236	9.25e-02	-0.13291154	2.13e-01	0.97
cg06937595	1	1868501	6.24e-02	-0.1956684	2.18e-01	-0.17022258	2.65e-02	0.91
cg06853697	1	1868638	6.98e-02	-0.4416254	9.02e-03	0.85939180	7.68e-01	1.00
cg18383977	1	1870495	6.58e-01	-0.0081612	7.82e-01	0.17726910	8.72e-01	1.00
cg08639799	1	1871162	3.12e-01	-0.2314028	8.03e-01	0.27954446	5.40e-01	1.00
cg14559508	1	1871278	1.44e-01	-0.2090590	6.50e-01	0.04427009	4.09e-01	1.00
cg16680704	1	1871823	9.75e-01	-0.0734311	5.88e-01	-0.10111282	7.09e-01	1.00
cg24315049	1	1871963	1.62e-02	0.0300262	8.37e-01	0.03025125	4.85e-02	0.92
cg02367828	1	1872033	1.37e-01	0.0491321	7.82e-03	0.30567146	4.35e-03	0.86
cg15833286	1	1873499	6.51e-01	-0.0488159	8.90e-01	0.01512448	7.96e-01	1.00
cg16142957	1	1873750	8.97e-01	-0.0193017	7.45e-01	0.09717082	9.12e-01	1.00
cg07719258	1	1874140	2.22e-01	-0.1238167	5.08e-02	0.44273007	7.46e-01	1.00
cg14839558	1	1874488	8.12e-01	-0.1561037	2.85e-01	0.12606798	6.12e-01	1.00
cg21876832	1	1874742	5.62e-01	-0.0669579	8.81e-01	0.20459012	7.28e-01	1.00
cg15028578	1	1874898	1.66e-01	0.2471991	5.23e-01	0.32789364	1.41e-01	0.95
cg17747265	1	1875780	7.73e-01	1.1010971	1.15e-01	0.73921971	2.17e-01	0.97
cg03396347	1	1875803	7.17e-01	1.3866356	1.35e-02	1.58716457	6.18e-02	0.93
cg26153158	1	1875876	4.21e-01	0.5638494	1.40e-01	0.42374009	1.17e-01	0.94
cg16573863	1	1876015	9.36e-01	0.0595399	8.51e-01	0.06367470	8.55e-01	1.00
cg24525340	1	1877535	7.59e-01	-0.1508837	8.61e-02	0.03904924	3.84e-01	1.00
cg22375575	1	1877730	9.11e-01	0.0171454	5.34e-01	0.10342974	6.27e-01	1.00
cg08730434	1	1878395	3.12e-01	-0.2573075	1.15e-02	0.47689306	3.93e-01	1.00
cg26357403	1	1878565	7.66e-01	-0.0464783	8.10e-01	0.55382137	9.42e-01	1.00
cg22452682	1	1882619	7.72e-01	-0.0182547	6.52e-01	0.20781829	9.45e-01	1.00
cg22380385	1	1885948	7.85e-01	0.0061098	6.88e-01	0.14315209	6.40e-01	1.00
cg06090818	1	1886501	9.12e-02	-2.8599068	9.37e-01	0.02656133	2.14e-01	0.97
cg13111532	1	1886543	1.95e-01	-2.3951167	4.72e-01	-0.30834913	1.46e-01	0.95
cg12035532	1	1886765	7.93e-01	0.0009628	5.46e-01	-0.10302725	8.51e-01	1.00
cg05264578	1	1886865	4.19e-01	0.0544023	4.92e-01	-0.02860313	8.61e-01	1.00
cg14165029	1	1888282	3.86e-01	-0.0628211	2.25e-01	0.49658438	9.06e-01	1.00
cg12665890	1	1888447	3.29e-01	-0.0401664	9.47e-02	0.24694093	7.42e-01	1.00
cg10433463	1	1889099	3.12e-01	-0.0307375	1.11e-01	0.64851775	8.01e-01	1.00
cg13204758	1	1889213	1.68e-01	-1.3769539	8.68e-02	0.90403500	9.61e-01	1.00
cg03950120	1	1889924	4.59e-01	-0.0725981	2.72e-01	0.24848154	8.88e-01	1.00
cg11528033	1	1890152	8.71e-01	0.0446128	8.62e-01	0.35926900	8.13e-01	1.00
cg11254952	1	1890171	5.35e-01	0.0411036	8.26e-01	0.23758922	5.38e-01	1.00
cg22619719	1	1891578	4.11e-01	-0.1651546	8.21e-01	0.01851715	6.28e-01	1.00
cg10020121	1	1893502	4.21e-02	0.1982819	6.96e-01	-0.05526467	1.92e-01	0.97
cg11956108	1	1895061	4.89e-01	-0.1123760	1.41e-01	-0.03989424	1.40e-01	0.95
cg04395167	1	1895110	2.10e-01	0.2715314	4.41e-01	0.20065811	1.46e-01	0.95
cg05757448	1	1895206	9.37e-01	0.0368008	7.70e-01	0.15953022	8.04e-01	1.00
cg15151929	1	1896429	9.87e-01	0.0070361	5.12e-01	0.02394672	6.64e-01	1.00
cg13168877	1	1896470	5.04e-01	0.0306642	5.93e-01	0.19920637	3.92e-01	1.00
cg03330818	1	1896553	8.33e-01	-0.0142677	3.34e-01	0.90233880	6.45e-01	1.00
cg24503109	1	1897585	3.61e-01	0.0608814	2.85e-01	0.33946641	1.65e-01	0.96
cg04852972	1	1897728	7.74e-01	-0.1367880	3.19e-01	-0.23895131	3.89e-01	1.00
cg24495298	1	1897785	1.71e-01	-0.0833598	4.44e-01	-0.29404086	1.23e-01	0.95
cg18163909	1	1897959	1.40e-01	0.0038962	4.09e-01	0.20555886	9.67e-02	0.94
cg06123252	1	1901073	5.13e-01	0.0697704	8.87e-01	-0.00988335	6.82e-01	1.00
cg04245726	1	1903366	5.64e-02	0.1650748	9.99e-01	0.25995723	1.44e-01	0.95
cg15546282	1	1903425	1.11e-01	0.0150361	6.77e-01	0.01492818	1.37e-01	0.95
cg06835814	1	1905080	8.88e-01	-0.0843597	1.37e-01	-0.35435048	2.87e-01	0.99
cg07105421	1	1905575	4.75e-02	0.0272168	1.66e-01	-0.03029247	5.32e-01	1.00
cg26430560	1	1905618	4.27e-01	-0.1494851	2.05e-01	-0.24119336	1.54e-01	0.96
cg14598619	1	1906334	9.09e-01	0.0225988	8.50e-01	0.16470097	8.35e-01	1.00
cg20295049	1	1906621	5.56e-02	0.3408379	5.46e-01	0.26210752	6.39e-02	0.93
cg00574213	1	1906947	1.02e-01	-0.1131883	3.71e-01	0.28316082	5.01e-01	1.00
cg17016101	1	1907127	7.58e-01	-0.3887638	4.71e-02	-0.42653443	1.30e-01	0.95
cg01559650	1	1907395	2.22e-01	-0.0181822	8.11e-01	0.06693288	4.35e-01	1.00
cg19694957	1	1907658	2.14e-02	0.1391046	8.16e-01	0.05440712	5.62e-02	0.93
cg05035280	1	1909092	3.96e-01	-0.2032781	3.37e-01	0.33472803	9.75e-01	1.00
cg16388674	1	1910431	2.69e-01	0.0234772	8.17e-01	0.02630533	3.20e-01	0.99
cg04012515	1	1911386	4.10e-01	-0.4566682	5.03e-01	0.17931509	8.42e-01	1.00
cg01748832	1	1911471	5.28e-01	-0.0417501	2.00e-01	-0.03548182	1.91e-01	0.97
cg27587063	1	1912065	4.88e-01	-0.1792048	6.78e-01	0.02233626	7.93e-01	1.00
cg10623290	1	1912185	5.27e-01	-0.0858253	2.56e-01	0.35075175	8.05e-01	1.00
cg22792177	1	1912606	2.21e-01	0.1828840	7.10e-01	0.06819106	2.39e-01	0.98
cg04624458	1	1913527	2.29e-01	0.1669365	6.36e-01	-0.03995379	5.39e-01	1.00
cg10623802	1	1913544	8.58e-02	-0.3060577	1.66e-01	0.51727205	6.72e-01	1.00
cg01799930	1	1914124	4.01e-01	-0.1264086	9.03e-01	0.25054731	5.73e-01	1.00
cg18270426	1	1914597	3.80e-01	0.3036601	9.33e-01	-0.28095788	5.37e-01	1.00
cg12701697	1	1914707	6.22e-02	0.2234005	5.38e-01	0.03316536	6.83e-02	0.93
cg26801936	1	1916344	4.34e-01	-0.1454480	6.52e-01	-0.06588628	3.74e-01	0.99
cg10331922	1	1916718	6.24e-01	-0.0405155	3.53e-01	0.12997652	8.24e-01	1.00
cg15622118	1	1916894	5.18e-02	0.5236445	6.76e-01	0.03053806	7.89e-02	0.94
cg03771099	1	1917911	6.93e-02	0.0529871	1.34e-02	0.59094651	2.87e-03	0.86
cg11946378	1	1920339	6.80e-01	1.0705058	7.22e-01	-0.26082069	9.31e-01	1.00
cg16813854	1	1920667	5.40e-01	-0.0005639	8.51e-02	0.40195039	5.22e-01	1.00
cg10759286	1	1927864	3.68e-01	0.1169311	9.54e-01	-0.16793992	5.15e-01	1.00
cg26424079	1	1932335	6.40e-01	-0.0710008	7.25e-01	0.10752732	8.96e-01	1.00
cg22344830	1	1935048	5.91e-01	-0.0272155	6.38e-01	-0.23089026	4.75e-01	1.00
cg05700129	1	1935125	6.74e-01	0.0143460	9.49e-02	-0.50470642	4.51e-01	1.00
cg26067203	1	1935289	5.87e-01	0.0150726	4.93e-01	-0.01275983	9.79e-01	1.00
cg23621729	1	1935445	7.46e-01	0.0382111	2.15e-01	0.02566896	2.95e-01	0.99
cg08114317	1	1935535	2.00e-01	-0.3402094	1.56e-01	-0.30479412	5.82e-02	0.93
cg00014118	1	1935561	9.31e-02	-0.6530929	9.51e-02	0.29717926	8.34e-01	1.00
cg24317585	1	1936611	5.18e-01	-0.0406102	4.16e-01	-0.20742107	3.09e-01	0.99
cg23037871	1	1936711	2.89e-01	-0.1632775	1.34e-01	0.42512992	8.77e-01	1.00
cg11983992	1	1938655	1.15e-01	-0.0412203	2.35e-01	0.10451059	6.60e-01	1.00
cg06980013	1	1945959	5.46e-01	-0.1676831	1.47e-01	0.31002667	6.37e-01	1.00
cg17130982	1	1946008	8.40e-01	-0.0312807	8.99e-01	0.08216270	9.43e-01	1.00
cg09021225	1	1946325	4.83e-01	0.0421077	5.55e-01	-0.09315612	8.76e-01	1.00
cg00546307	1	1946355	8.76e-01	0.3123978	7.70e-01	-0.12660150	9.45e-01	1.00
cg13103143	1	1946688	5.83e-01	0.2005297	3.85e-01	-0.05317773	8.89e-01	1.00
cg26609236	1	1949354	5.60e-01	-0.0982081	3.66e-01	0.23415101	8.91e-01	1.00
cg17854471	1	1950036	6.12e-01	0.5053122	1.51e-02	0.44023146	5.08e-02	0.92
cg24087944	1	1950111	6.44e-01	0.0745928	1.88e-02	0.34179893	6.20e-02	0.93
cg22817993	1	1950415	3.17e-01	0.2410307	1.32e-01	0.03043191	8.25e-02	0.94
cg09107007	1	1950616	3.15e-01	0.2788903	1.82e-01	-0.20241038	9.28e-01	1.00
cg11808581	1	1950725	4.05e-01	-0.0395271	4.67e-01	-0.05344817	2.69e-01	0.98
cg00580652	1	1951356	5.57e-01	0.0608333	2.49e-01	0.15324244	2.33e-01	0.98
cg18392644	1	1951466	9.91e-01	-0.0608256	9.84e-01	-0.27470523	9.83e-01	1.00
cg06063714	1	1951514	8.79e-01	0.0663600	1.38e-01	-0.41094960	4.02e-01	1.00
cg13916816	1	1953059	1.73e-01	-0.0159244	7.56e-01	0.01756845	4.00e-01	1.00
cg14974223	1	1953109	2.85e-01	0.1862720	2.59e-02	0.45434728	2.43e-02	0.91
cg03469790	1	1953419	4.88e-01	0.2252835	6.70e-01	0.18962121	4.21e-01	1.00
cg19868751	1	1955124	8.86e-01	-0.0806354	6.75e-01	0.32172735	8.73e-01	1.00
cg13788313	1	1955762	4.76e-01	0.3709276	6.23e-01	-0.08793261	8.19e-01	1.00
cg15825127	1	1957073	4.01e-01	0.3584610	5.90e-01	-0.02607360	7.67e-01	1.00
cg23288755	1	1957320	9.26e-02	0.5198726	9.75e-01	0.03878155	1.91e-01	0.97
cg24105782	1	1957385	2.23e-01	0.5493847	5.77e-01	0.17391030	1.97e-01	0.97
cg04847273	1	1957620	3.34e-02	0.7457519	6.72e-01	-0.03563399	1.76e-01	0.96
cg10837110	1	1957711	3.31e-01	0.5446132	8.07e-01	-0.10256249	5.58e-01	1.00
cg05654059	1	1957805	2.05e-01	0.2296935	4.36e-01	-0.10537351	6.39e-01	1.00
cg00400948	1	1959442	9.50e-01	-0.1055953	9.22e-01	0.09194547	9.89e-01	1.00
cg19091116	1	1959497	7.61e-01	-0.2076712	6.23e-02	0.52634073	3.33e-01	0.99
cg00889627	1	1959630	6.17e-01	-0.2661959	6.64e-01	0.06509762	9.18e-01	1.00
cg04781796	1	1959747	1.48e-01	-0.5552535	7.44e-01	-0.08319247	1.88e-01	0.97
cg26903053	1	1959813	2.09e-01	-0.5218767	1.13e-01	0.48697510	9.53e-01	1.00
cg07701567	1	1959832	3.93e-01	-0.1953982	1.66e-01	0.31643110	8.12e-01	1.00
cg21422740	1	1960689	1.33e-03	0.1377841	6.97e-01	0.07636505	6.79e-03	0.86
cg25154424	1	1960717	6.68e-01	-0.0035779	8.48e-01	0.02456903	8.38e-01	1.00
cg11240722	1	1960943	5.29e-01	0.0209789	6.27e-01	0.09811477	4.27e-01	1.00
cg09769218	1	1961075	5.51e-02	0.2829500	5.73e-01	0.36823723	6.72e-02	0.93
cg24364910	1	1961111	8.42e-01	-0.0306226	2.15e-01	0.14656891	5.18e-01	1.00
cg25384089	1	1961628	7.34e-01	0.0002417	4.96e-01	0.01534975	4.85e-01	1.00
cg14522944	1	1961743	4.83e-01	-0.0134858	4.20e-01	0.27226920	9.87e-01	1.00
cg03700143	1	1961762	9.89e-01	0.1245694	7.36e-02	0.20759852	2.45e-01	0.98
cg11687809	1	1962016	3.19e-01	-0.1121107	9.98e-02	0.44456101	7.66e-01	1.00
cg24547253	1	1962082	2.73e-01	-0.1278946	5.20e-01	0.09833890	6.71e-01	1.00
cg14087574	1	1963794	6.56e-01	0.0088895	7.28e-01	0.07242473	5.73e-01	1.00
cg09752779	1	1963970	5.16e-01	-0.2172901	4.05e-01	0.31628438	9.69e-01	1.00
cg13856872	1	1965063	7.62e-01	-0.1330868	7.59e-01	-0.00342768	6.68e-01	1.00
cg16650026	1	1969334	7.68e-01	-0.0002780	4.14e-01	0.09176887	7.64e-01	1.00
cg16992594	1	1970955	2.95e-01	0.0402863	6.75e-01	0.07221034	2.84e-01	0.99
cg07226484	1	1972776	6.00e-01	-0.2279811	1.02e-01	0.28989036	5.14e-01	1.00
cg04843461	1	1974661	9.36e-01	-0.0583970	7.12e-02	0.34536573	2.71e-01	0.98
cg16703312	1	1974698	9.64e-01	-0.0986955	1.01e-01	0.42796364	3.07e-01	0.99
cg12658400	1	1974826	3.88e-01	-0.1863693	6.53e-01	-0.01137971	3.42e-01	0.99
cg15198247	1	1974844	8.94e-01	0.0604933	2.14e-01	0.16760437	3.67e-01	0.99
cg15356494	1	1974941	1.42e-01	0.0756402	6.69e-01	0.09352397	1.62e-01	0.96
cg09767587	1	1976124	4.62e-01	-0.1334950	3.51e-01	-0.28386817	2.45e-01	0.98
cg05597180	1	1976394	7.43e-01	0.0019006	6.80e-01	-0.01450387	9.88e-01	1.00
cg11863397	1	1976541	5.56e-01	-0.0014144	7.09e-01	-0.02586126	4.89e-01	1.00
cg13298359	1	1976612	6.85e-01	-0.0096380	1.98e-02	-0.05417403	7.01e-02	0.93
cg17201124	1	1976627	8.74e-02	-0.3094236	6.36e-01	-0.21358334	1.07e-01	0.94
cg14978994	1	1978115	6.81e-01	0.1213753	5.30e-01	-0.23436570	9.29e-01	1.00
cg18120323	1	1978732	8.53e-01	-1.7741215	1.80e-02	0.63411471	1.67e-01	0.96
cg14417954	1	1981217	4.79e-01	-0.1355846	2.43e-02	-0.22326984	4.63e-02	0.92
cg26610624	1	1981268	6.03e-01	-0.4296862	3.29e-01	-0.23922104	3.05e-01	0.99
cg21137823	1	1981270	7.14e-01	-0.1747371	6.21e-01	-0.23698715	5.49e-01	1.00
cg03754143	1	1981548	5.67e-01	0.2550982	7.76e-01	-0.06398338	7.99e-01	1.00
cg22865720	1	1981816	2.37e-01	-0.0099262	4.82e-01	-0.01105509	1.75e-01	0.96
cg11345323	1	1981825	7.82e-01	-0.0081843	8.97e-01	-0.02717855	7.67e-01	1.00
cg24035370	1	1982434	9.23e-01	-0.0023956	8.71e-04	-0.15384543	2.66e-02	0.91
cg19370684	1	1982688	3.25e-01	0.0627925	3.32e-01	-0.15905576	8.98e-01	1.00
cg07797073	1	1982791	4.27e-01	0.2949498	1.18e-01	-0.47950327	6.90e-01	1.00
cg02347356	1	1983003	1.85e-01	0.3153444	7.77e-01	-0.03508967	4.06e-01	1.00
cg05929117	1	1983033	3.04e-01	0.1580857	8.79e-01	-0.06366915	4.91e-01	1.00
cg20285026	1	1983774	7.65e-01	0.0213142	5.73e-01	-0.13551350	8.93e-01	1.00
cg01907016	1	1985500	2.14e-01	-0.1530868	1.62e-01	0.23241490	9.61e-01	1.00
cg08484080	1	1986139	8.54e-01	-0.0041141	2.94e-01	0.10870214	5.92e-01	1.00
cg17740743	1	1986220	8.27e-01	0.0521116	7.02e-01	-0.01253740	9.37e-01	1.00
cg12391964	1	1986275	1.37e-01	0.0274091	8.93e-01	0.14432723	2.21e-01	0.97
cg23629792	1	1987129	9.47e-01	0.0242707	7.65e-01	0.10090538	8.07e-01	1.00
cg26059839	1	1988681	1.83e-01	-0.2021836	8.36e-01	0.06112482	3.77e-01	0.99
cg14656575	1	1988767	5.80e-01	-0.0167871	1.49e-01	0.48283712	6.13e-01	1.00
cg22627876	1	1988808	1.03e-01	0.0540687	5.46e-01	0.07480258	1.02e-01	0.94
cg06340969	1	1990780	9.28e-01	-0.0300059	8.73e-01	0.22225371	9.74e-01	1.00
cg08115172	1	1990868	3.19e-02	0.0745998	8.87e-01	0.02343005	8.32e-02	0.94
cg15502607	1	1990986	5.05e-01	0.0014878	4.72e-01	-0.07151746	9.62e-01	1.00
cg00653281	1	1991051	5.77e-01	0.0428522	1.40e-01	-0.05488605	6.01e-01	1.00
cg04871460	1	1991521	2.78e-02	0.6952616	6.18e-01	-0.07112020	1.73e-01	0.96
cg27264322	1	1992046	4.19e-01	-0.2743395	1.96e-01	0.52685288	8.31e-01	1.00
cg19619416	1	1992232	4.63e-01	-0.0208333	2.28e-03	-0.18654849	1.15e-02	0.88
cg07570618	1	1992389	7.69e-01	-0.4186516	7.84e-01	0.05076940	9.61e-01	1.00
cg24447775	1	1992534	8.83e-01	0.0057157	2.20e-01	-0.28169110	4.97e-01	1.00
cg05463656	1	1992687	9.82e-01	-0.0291896	7.96e-01	0.08089866	8.82e-01	1.00
cg00328210	1	1993016	2.14e-01	-0.0725134	3.46e-02	0.25530301	6.81e-01	1.00
cg15703790	1	1993510	9.68e-01	0.0286975	9.64e-01	0.07069713	9.52e-01	1.00
cg17355877	1	1998716	7.80e-01	-0.5612472	1.42e-01	0.87069031	4.64e-01	1.00
cg24475758	1	1998863	4.05e-01	0.0078060	2.12e-01	0.41766472	1.49e-01	0.96
cg03734700	1	1999046	6.91e-01	0.0148727	1.83e-02	0.12675427	6.83e-02	0.93
cg21221161	1	1999183	6.26e-01	-0.0239957	5.59e-01	0.09721902	9.97e-01	1.00
cg19900677	1	1999533	4.38e-02	0.1745144	9.04e-01	0.11170554	1.05e-01	0.94
cg26221719	1	2000462	8.43e-01	-0.0143282	7.84e-01	0.03469151	9.80e-01	1.00
cg22332100	1	2000508	5.33e-01	0.0094386	9.30e-01	0.02210524	5.94e-01	1.00
cg02107558	1	2000679	8.94e-01	-0.0227862	3.95e-01	0.05573752	6.55e-01	1.00
cg04146995	1	2001651	1.59e-02	0.1910070	3.54e-02	0.41288601	1.37e-03	0.86
cg11699150	1	2002329	2.50e-01	0.0796900	4.26e-01	0.04190260	1.63e-01	0.96
cg19923417	1	2002516	4.82e-02	0.0628868	5.88e-01	0.05738451	6.28e-02	0.93
cg15115072	1	2002722	5.18e-01	0.1003122	6.87e-01	-0.06043041	8.14e-01	1.00
cg11758127	1	2002884	3.27e-01	-0.0839363	7.52e-02	-0.10656769	5.80e-02	0.93
cg17815669	1	2003198	4.20e-01	0.0802852	8.11e-01	0.28880438	4.41e-01	1.00
cg08108679	1	2003274	1.41e-01	0.0289480	3.77e-01	0.04148281	9.00e-02	0.94
cg16269144	1	2003326	2.90e-01	0.1003988	1.62e-01	0.32877476	8.75e-02	0.94
cg04314111	1	2003577	9.35e-01	-0.0318758	4.20e-01	0.06313880	6.48e-01	1.00
cg22332339	1	2003605	3.64e-01	0.0326861	6.95e-01	0.19265266	3.44e-01	0.99
cg11227141	1	2003650	8.46e-01	-0.1215446	7.06e-01	0.34677845	9.25e-01	1.00
cg00095688	1	2003864	3.44e-01	-0.3926871	2.57e-01	0.67456320	9.96e-01	1.00
cg24842354	1	2004057	5.40e-01	-0.4179768	5.86e-01	0.63550800	9.06e-01	1.00
cg08439149	1	2004163	6.30e-01	-0.2474438	2.22e-01	0.42796286	6.75e-01	1.00
cg13077150	1	2004222	5.67e-01	-0.1895990	2.16e-01	0.24562428	7.19e-01	1.00
cg00359465	1	2004346	2.89e-02	0.3622382	6.70e-01	-0.13499912	1.63e-01	0.96
cg04023573	1	2004636	6.08e-01	0.0802238	4.62e-01	-0.01234463	9.35e-01	1.00
cg03959306	1	2004968	8.76e-01	0.0668977	8.07e-01	0.01663263	7.81e-01	1.00
cg04520340	1	2005132	1.64e-01	0.2764367	7.55e-01	-0.02499459	3.88e-01	1.00
cg16653138	1	2005180	5.23e-01	-0.0140145	4.31e-01	0.03397360	9.85e-01	1.00
cg13387826	1	2005260	1.69e-01	-0.0185175	9.18e-01	0.00973574	3.24e-01	0.99
cg19803229	1	2005320	4.59e-01	0.0432327	6.25e-01	-0.00494787	8.01e-01	1.00
cg14418633	1	2005489	4.57e-01	-0.0120339	2.99e-01	0.04756284	9.20e-01	1.00
cg03001333	1	2005560	5.13e-01	-0.0377107	8.25e-01	0.10945442	7.21e-01	1.00
cg13591369	1	2005564	6.14e-01	-0.0396542	6.38e-01	0.17455786	9.34e-01	1.00
cg27587033	1	2006032	6.39e-02	-0.2494005	3.42e-01	0.19754593	4.20e-01	1.00
cg06791083	1	2006465	4.33e-01	-0.0577892	4.50e-01	0.10655858	9.10e-01	1.00
cg14171824	1	2006656	5.70e-01	-0.5595393	1.33e-01	0.70569518	5.93e-01	1.00
cg01970427	1	2006896	2.97e-01	0.0722700	1.31e-01	0.22894574	7.65e-02	0.94
cg02482150	1	2008365	3.58e-01	0.2574649	2.42e-01	-0.10609329	9.60e-01	1.00
cg25976434	1	2008510	9.09e-01	-0.0060674	8.59e-01	0.13070480	9.79e-01	1.00
cg06757383	1	2008579	6.32e-01	-0.0373671	6.52e-01	0.04526398	9.39e-01	1.00
cg14255243	1	2010660	3.92e-01	-0.2553920	7.83e-02	0.40841760	6.32e-01	1.00
cg14599857	1	2010959	2.57e-01	0.0087647	6.11e-01	0.01860705	2.32e-01	0.98
cg05802244	1	2011082	5.68e-01	-0.1406704	4.90e-01	-0.04681343	3.78e-01	0.99
cg11835265	1	2011913	4.35e-01	-0.0351122	3.91e-01	0.53654662	9.64e-01	1.00
cg26252027	1	2012218	5.59e-01	-0.0379276	9.75e-02	0.01148129	5.35e-01	1.00
cg08000672	1	2012434	4.16e-01	0.1413397	7.31e-01	0.12957113	3.99e-01	1.00
cg07375700	1	2013507	1.14e-01	0.1791868	1.73e-01	0.16347553	3.70e-02	0.91
cg16059943	1	2013748	5.98e-01	-0.0157466	7.79e-01	0.04192086	8.24e-01	1.00
cg22174681	1	2013930	5.77e-01	-0.0543364	8.81e-01	0.31375608	7.41e-01	1.00
cg23820589	1	2014244	4.21e-01	0.0426693	1.19e-01	0.19304549	1.05e-01	0.94
cg02361803	1	2014371	3.69e-01	0.0412691	7.94e-01	0.05260036	3.93e-01	1.00
cg25304754	1	2014547	1.73e-01	-0.1111218	6.09e-01	0.19405666	4.76e-01	1.00
cg12085265	1	2014628	3.47e-01	0.0133787	7.93e-01	0.18148265	3.74e-01	0.99
cg22868225	1	2015815	2.10e-01	-0.0076406	6.00e-01	0.02037548	5.34e-01	1.00
cg03580279	1	2015974	3.26e-01	-0.0181895	2.49e-02	-0.24106671	2.81e-02	0.91
cg20153240	1	2016789	4.47e-01	-0.1009212	1.01e-01	0.15714215	6.35e-01	1.00
cg06821641	1	2016915	6.68e-01	-0.0601203	1.49e-01	0.18766508	5.47e-01	1.00
cg17495046	1	2017010	6.34e-01	0.0483638	6.03e-01	0.05446266	4.84e-01	1.00
cg12601506	1	2017918	1.55e-01	-0.1208691	3.96e-01	0.02984265	5.88e-01	1.00
cg05351942	1	2018107	1.37e-01	0.4975531	3.63e-01	-0.01511386	5.82e-01	1.00
cg14204564	1	2018252	5.66e-03	0.5947787	5.83e-01	-0.08395247	7.79e-02	0.94
cg06176608	1	2019526	2.67e-01	0.0799354	3.31e-01	0.15636590	1.40e-01	0.95
cg26561349	1	2020591	5.21e-01	0.0261392	8.22e-01	-0.00812151	7.29e-01	1.00
cg08732456	1	2020870	9.92e-01	-0.0732392	7.25e-01	0.22634090	8.27e-01	1.00
cg17497824	1	2021003	9.77e-01	0.1305473	5.09e-01	0.11334360	6.55e-01	1.00
cg08659047	1	2022951	1.96e-01	-0.1103837	8.86e-01	0.09214781	3.70e-01	0.99
cg16735509	1	2023157	5.42e-01	0.0262239	3.58e-01	0.00634411	2.90e-01	0.99
cg02587648	1	2023258	3.16e-01	-0.1478633	4.40e-01	0.05763146	7.87e-01	1.00
cg19906777	1	2023482	5.69e-01	-0.0666221	1.81e-01	0.14413214	6.70e-01	1.00
cg10761639	1	2023794	1.79e-01	-1.3245747	1.55e-01	1.10976083	9.11e-01	1.00
cg01164686	1	2024593	1.29e-01	-0.1698012	4.64e-01	-0.25912338	1.03e-01	0.94
cg24138964	1	2025206	1.84e-01	-0.1862205	3.31e-01	0.59199798	6.95e-01	1.00
cg20269544	1	2025441	9.48e-02	-0.0229304	2.17e-01	-0.10414331	3.82e-02	0.91
cg12711627	1	2025769	8.68e-01	-0.0082149	4.93e-01	0.28083955	7.53e-01	1.00
cg12764620	1	2025796	9.51e-01	-0.0542086	4.99e-01	-0.00046635	6.30e-01	1.00
cg22712840	1	2026193	8.78e-01	-0.0115572	7.03e-01	0.06069048	8.98e-01	1.00
cg04349178	1	2026224	8.30e-01	-0.0479615	2.03e-01	0.40706493	5.12e-01	1.00
cg25139718	1	2027575	2.60e-01	-0.0095106	1.96e-01	-0.11210502	8.99e-02	0.94
cg02300356	1	2027983	8.69e-01	-0.0106106	2.99e-01	0.05723072	5.87e-01	1.00
cg00312809	1	2028213	4.81e-01	-0.0017055	3.84e-01	0.28242953	9.82e-01	1.00
cg19646139	1	2029012	5.05e-01	0.2555419	6.41e-01	0.08002358	4.18e-01	1.00
cg18888671	1	2030462	8.19e-01	0.0185159	1.84e-01	-0.06509834	4.96e-01	1.00
cg19759051	1	2030817	9.00e-01	-0.0507574	2.65e-01	0.14162352	5.34e-01	1.00
cg07912723	1	2032058	3.51e-01	-0.6309382	8.22e-01	-0.10400987	3.90e-01	1.00
cg02912476	1	2035087	3.10e-01	0.0002585	3.69e-02	-0.01935412	5.70e-01	1.00
cg08651178	1	2035295	3.32e-01	-0.3239534	4.26e-01	-0.04079588	2.10e-01	0.97
cg23276504	1	2035462	5.69e-01	0.0334472	6.24e-01	0.06563879	4.52e-01	1.00
cg12639453	1	2035780	9.07e-01	0.4499499	4.15e-01	-0.16920597	6.63e-01	1.00
cg16599817	1	2036283	4.15e-01	-0.1861453	8.37e-01	-0.04667913	4.50e-01	1.00
cg06315149	1	2036398	7.79e-01	-0.3041689	8.85e-01	0.02649002	9.04e-01	1.00
cg17023856	1	2036508	9.12e-02	1.1118541	2.26e-01	-0.54673874	6.08e-01	1.00
cg08109625	1	2036643	6.26e-01	0.1923412	5.77e-01	-0.28816440	9.89e-01	1.00
cg00409816	1	2037476	3.62e-01	-0.0001982	5.56e-01	0.22443003	7.50e-01	1.00
cg13072890	1	2038377	8.70e-01	0.0452810	7.44e-01	-0.05176674	9.32e-01	1.00
cg06717814	1	2038593	3.71e-01	0.0275788	1.61e-01	-0.02513558	8.27e-01	1.00
cg22626579	1	2038628	4.05e-01	-0.0399571	8.11e-03	0.53826707	2.85e-01	0.99
cg19405842	1	2038661	8.14e-02	-1.4091299	5.79e-01	0.50746461	3.29e-01	0.99
cg12713909	1	2038940	8.36e-01	0.0282380	9.55e-01	0.37969549	8.45e-01	1.00
cg06204101	1	2039671	4.61e-01	0.0540367	2.47e-01	-0.29361659	8.56e-01	1.00
cg09322616	1	2040400	9.78e-01	-0.0026431	6.59e-01	0.00563340	7.92e-01	1.00
cg02138098	1	2040968	8.79e-01	0.0933714	5.88e-01	0.06725287	6.42e-01	1.00
cg11781622	1	2041072	7.65e-03	0.2004195	6.32e-01	0.03461056	1.88e-02	0.89
cg25319188	1	2041103	7.85e-01	-0.0104670	6.01e-01	0.01256371	8.98e-01	1.00
cg02293396	1	2041228	6.95e-02	-0.1674931	3.48e-01	0.04402128	4.33e-01	1.00
cg17748900	1	2041764	1.68e-02	0.1908747	2.13e-02	-0.22387492	7.29e-01	1.00
cg25407448	1	2043037	1.48e-01	0.1309936	8.79e-01	0.16012545	2.28e-01	0.97
cg22342249	1	2043439	2.01e-01	0.0424355	7.91e-01	0.06125550	2.50e-01	0.98
cg22876683	1	2043450	6.66e-01	0.0126526	9.78e-01	0.05689282	7.28e-01	1.00
cg13918804	1	2043761	8.73e-02	1.3890995	2.70e-01	0.74016233	4.35e-02	0.92
cg04315214	1	2043799	5.51e-02	0.0490808	1.73e-01	0.64176036	1.90e-02	0.89
cg19257562	1	2043853	1.54e-01	0.4456752	2.46e-01	0.57386137	6.61e-02	0.93
cg03599988	1	2045413	6.18e-01	0.0180938	2.67e-01	0.10643389	2.73e-01	0.98
cg03777518	1	2045682	1.36e-01	-0.1266514	1.74e-01	0.20333783	7.90e-01	1.00
cg20250605	1	2046506	5.24e-01	0.0425753	7.92e-01	0.07018295	5.11e-01	1.00
cg00981070	1	2046702	4.15e-01	-0.8805439	8.76e-01	0.11763778	6.00e-01	1.00
cg09179248	1	2046783	4.23e-01	-0.4041889	6.71e-02	0.39539161	5.71e-01	1.00
cg17426766	1	2046864	6.07e-01	-0.4990236	2.27e-01	0.35792129	7.01e-01	1.00
cg26910870	1	2046928	4.03e-01	-0.4994515	6.35e-01	0.28451011	7.38e-01	1.00
cg20151494	1	2047581	8.36e-01	0.0501231	5.32e-02	0.39831194	1.61e-01	0.96
cg20328379	1	2048946	8.40e-01	0.0198490	7.87e-01	0.51456211	7.43e-01	1.00
cg27427908	1	2056109	5.32e-01	0.0155067	2.16e-01	0.00970838	2.02e-01	0.97
cg18803110	1	2057439	6.07e-01	0.0074769	9.76e-01	-0.01061796	7.08e-01	1.00
cg23803603	1	2058230	2.06e-01	-0.1611532	2.36e-01	-0.22560656	8.36e-02	0.94
cg12718519	1	2058417	1.62e-01	-0.7621344	9.09e-01	0.00751353	3.19e-01	0.99
cg09261593	1	2058612	1.83e-01	-0.2096010	4.30e-01	-0.18558028	1.27e-01	0.95
cg13480549	1	2058790	4.96e-01	0.1725104	8.69e-01	-0.19787454	6.78e-01	1.00
cg18188739	1	2058941	3.31e-01	0.4401171	7.92e-02	-0.19326567	6.98e-01	1.00
cg15481172	1	2059086	8.64e-01	0.4493883	4.45e-01	-0.16212042	7.19e-01	1.00
cg08106279	1	2060014	8.73e-01	0.0649164	2.54e-01	0.07028282	3.91e-01	1.00
cg11796233	1	2060236	5.57e-01	0.0113327	7.99e-01	-0.06661123	7.76e-01	1.00
cg26335530	1	2060642	6.43e-01	0.2792923	1.88e-01	-0.18352939	6.22e-01	1.00
cg00443516	1	2061836	2.98e-01	0.0572841	4.32e-01	0.13510682	1.93e-01	0.97
cg08106205	1	2062664	2.61e-01	-0.0936634	7.79e-02	-0.13016358	4.61e-02	0.92
cg24557048	1	2063799	4.11e-01	1.5896188	4.37e-01	0.38375652	2.58e-01	0.98
cg06157219	1	2063875	4.94e-01	1.2034918	1.54e-01	0.45862360	1.50e-01	0.96
cg18269141	1	2063966	3.87e-01	1.4117722	1.68e-01	0.53369188	1.21e-01	0.95
cg25845463	1	2064046	5.56e-01	1.1473150	1.42e-01	0.53765775	1.63e-01	0.96
cg04771433	1	2064216	2.64e-01	0.8385260	1.46e-01	0.31267798	7.34e-02	0.93
cg15550572	1	2064441	4.20e-02	0.2853428	7.03e-01	0.01352150	7.17e-02	0.93
cg25466090	1	2064691	9.62e-01	0.0212902	3.88e-01	-0.02968144	6.04e-01	1.00
cg05753589	1	2064765	1.25e-01	0.1452720	1.41e-01	-0.50679306	8.22e-01	1.00
cg23844174	1	2064819	3.44e-03	0.0964836	9.93e-01	-0.06404144	2.56e-02	0.91
cg09560161	1	2065242	2.00e-01	-0.2228100	3.47e-01	0.15205733	7.07e-01	1.00
cg16048006	1	2065263	3.27e-01	-0.1459809	3.72e-01	0.16217778	8.62e-01	1.00
cg22366001	1	2066006	6.41e-01	-0.0155915	5.92e-01	0.05708023	9.91e-01	1.00
cg07836663	1	2066167	2.82e-01	-0.0479043	8.42e-01	0.02462702	4.87e-01	1.00
cg20975074	1	2066430	5.03e-01	0.0605218	2.88e-01	0.25984134	2.32e-01	0.98
cg24776480	1	2066446	2.84e-01	0.1529672	9.65e-01	-0.05904041	4.29e-01	1.00
cg00866690	1	2066631	6.40e-01	-0.0767226	4.42e-01	-0.04145926	3.94e-01	1.00
cg24042578	1	2066981	8.68e-01	-0.1202265	1.16e-01	-0.37999072	2.54e-01	0.98
cg24577455	1	2069012	5.04e-01	-0.1344393	7.92e-02	0.39789425	5.36e-01	1.00
cg03732007	1	2071316	3.87e-02	-0.4438259	2.73e-02	0.36948223	8.73e-01	1.00
cg00171113	1	2073900	6.92e-01	-0.0425359	8.93e-01	0.02520852	8.29e-01	1.00
cg06888836	1	2074268	8.30e-01	0.2397798	5.09e-01	0.19247169	5.55e-01	1.00
cg10334053	1	2078117	6.45e-01	-1.1191874	7.89e-01	0.31846673	8.57e-01	1.00
cg21271945	1	2080081	1.09e-01	0.2641131	1.66e-01	0.33610851	3.42e-02	0.91
cg23682913	1	2080710	2.70e-01	0.2664715	8.93e-01	-0.20526082	4.49e-01	1.00
cg07693617	1	2081984	4.61e-01	0.3149203	6.24e-01	-0.17048648	8.04e-01	1.00
cg26930596	1	2082315	3.69e-01	0.9842023	2.72e-01	-0.69038703	9.84e-01	1.00
cg02481000	1	2082349	1.98e-02	0.9109411	7.94e-01	-0.23390236	1.07e-01	0.94
cg15033013	1	2082458	1.50e-01	2.1715772	3.42e-01	-0.84919360	6.24e-01	1.00
cg17435831	1	2082522	8.44e-02	0.9335750	8.60e-01	-0.25074742	2.28e-01	0.97
cg01974180	1	2084246	7.77e-01	-0.0246941	9.67e-01	0.03252450	8.50e-01	1.00
cg05340048	1	2084319	1.64e-01	-1.1242986	9.00e-01	0.02036974	3.25e-01	0.99
cg24445388	1	2084391	6.21e-01	-1.3860875	8.62e-01	0.02884587	7.90e-01	1.00
cg04347414	1	2084519	6.61e-01	-1.7117645	4.77e-01	-0.20012980	4.27e-01	1.00
cg00300046	1	2084595	5.92e-01	-1.2123854	7.65e-01	-0.15929026	5.47e-01	1.00
cg07196858	1	2085232	1.99e-01	-0.0250963	7.61e-01	0.18302747	4.32e-01	1.00
cg07382156	1	2085526	6.41e-01	-0.1085468	6.47e-01	-0.01213198	5.15e-01	1.00
cg14989962	1	2085717	8.07e-02	0.0564694	1.48e-01	0.13613566	2.34e-02	0.91
cg24054683	1	2085751	7.18e-01	-0.0561145	1.16e-01	-0.05334194	1.98e-01	0.97
cg25726135	1	2088708	4.23e-01	0.0490224	8.91e-01	0.06798791	4.83e-01	1.00
cg22128985	1	2089384	1.62e-02	0.1847345	1.34e-01	-0.02563204	3.83e-01	1.00
cg19928739	1	2089555	1.15e-01	0.0566813	3.78e-01	0.05769280	7.60e-02	0.94
cg22942532	1	2089924	7.70e-01	0.0240263	9.58e-01	-0.07630733	8.49e-01	1.00
cg24578937	1	2090814	1.47e-01	0.2630724	1.37e-01	-0.10722950	8.79e-01	1.00
cg02840585	1	2090953	1.21e-01	0.4218032	9.79e-01	-0.11962447	2.43e-01	0.98
cg16813816	1	2091066	4.34e-01	-0.0320185	5.23e-01	0.13824848	8.52e-01	1.00
cg24604214	1	2092394	4.53e-01	-0.3102710	5.22e-01	0.23610186	8.71e-01	1.00
cg10219789	1	2092526	4.48e-01	0.0996958	6.01e-01	0.02106416	3.59e-01	0.99
cg24937768	1	2092853	5.22e-01	0.0371564	3.22e-01	0.06996899	2.59e-01	0.98
cg09260853	1	2094483	3.68e-01	-0.4699619	3.66e-01	0.15852336	9.15e-01	1.00
cg12297010	1	2096582	4.08e-01	-0.0328618	9.31e-01	0.12080316	5.64e-01	1.00
cg25060388	1	2096722	2.18e-02	0.0602168	7.19e-01	0.02666944	4.70e-02	0.92
cg19870743	1	2097158	4.03e-01	-0.0194881	6.46e-01	0.03813155	7.31e-01	1.00
cg09144608	1	2098929	6.94e-01	0.0001041	1.48e-01	0.27226634	2.18e-01	0.97
cg07093776	1	2099468	4.76e-01	-0.0102728	9.28e-01	0.13660722	6.26e-01	1.00
cg07131604	1	2099495	9.14e-02	0.2195195	3.64e-01	0.15682414	6.06e-02	0.93
cg07222721	1	2099745	4.36e-01	-0.0375890	9.87e-01	0.23044421	5.58e-01	1.00
cg15575834	1	2099845	5.35e-01	0.0078783	9.76e-01	0.03349629	6.22e-01	1.00
cg09225489	1	2099891	1.37e-01	-0.1019823	9.49e-01	0.12225890	2.73e-01	0.98
cg16644344	1	2100169	4.55e-01	0.1135982	8.34e-01	0.12119679	4.80e-01	1.00
cg17156349	1	2100232	5.45e-01	-0.0727241	2.44e-01	0.20067343	7.74e-01	1.00
cg25727019	1	2100365	8.16e-01	0.1054409	7.47e-01	0.11823006	7.00e-01	1.00
cg10313879	1	2100435	5.53e-01	0.0038619	2.16e-01	0.04030213	2.11e-01	0.97
cg09891066	1	2100864	7.41e-01	0.1329595	5.37e-01	0.13116787	5.16e-01	1.00
cg05776004	1	2100984	1.28e-01	0.0816640	3.80e-01	0.14566394	8.38e-02	0.94
cg06801943	1	2101479	1.12e-01	-0.4179262	5.30e-01	0.19433506	4.17e-01	1.00
cg18025961	1	2102170	4.03e-01	0.1042017	9.18e-01	-0.01276015	5.66e-01	1.00
cg02854763	1	2103155	8.89e-01	-0.0180281	2.67e-01	0.02122256	5.43e-01	1.00
cg26430365	1	2103575	3.07e-01	0.1002679	3.72e-01	-0.02614222	8.36e-01	1.00
cg14778173	1	2103645	9.39e-01	0.0513322	1.89e-01	-0.02867567	4.31e-01	1.00
cg07029226	1	2104223	9.85e-02	0.0872866	1.28e-02	-0.04148408	7.34e-01	1.00
cg05706173	1	2104310	2.63e-01	0.0103977	2.79e-02	0.26798611	2.31e-02	0.90
cg11961999	1	2104478	2.56e-01	0.0802197	5.04e-01	0.17859652	1.94e-01	0.97
cg21282837	1	2104641	8.16e-01	-0.0383206	5.14e-02	0.17408703	2.82e-01	0.99
cg19412821	1	2104786	1.12e-01	-0.0483507	6.79e-02	0.02666105	9.68e-01	1.00
cg06646728	1	2104886	4.94e-01	0.1683685	3.73e-01	0.11184433	2.73e-01	0.98
cg15513868	1	2105154	7.06e-01	-0.2458559	4.75e-01	-0.00153254	4.54e-01	1.00
cg18877309	1	2105343	8.29e-01	-0.0337788	5.73e-01	0.09088543	8.43e-01	1.00
cg01514357	1	2105392	8.09e-01	0.0022616	4.77e-01	-0.02788730	7.85e-01	1.00
cg15468976	1	2106222	5.75e-01	0.0661092	5.30e-03	0.81303604	2.61e-02	0.91
cg27264462	1	2106365	3.58e-01	0.0816412	2.67e-02	0.38766633	3.32e-02	0.91
cg23648809	1	2106400	5.02e-01	-0.1347983	1.16e-01	0.33783439	6.18e-01	1.00
cg02393699	1	2106620	7.60e-01	-0.1726691	8.16e-03	0.91524675	1.42e-01	0.95
cg13798228	1	2106732	5.29e-01	0.1257033	9.61e-01	0.44202959	6.08e-01	1.00
cg17025688	1	2107410	6.72e-01	0.0045455	8.27e-01	0.03037755	6.42e-01	1.00
cg00660626	1	2107451	2.17e-02	0.1418867	8.41e-01	0.16520656	5.93e-02	0.93
cg07896009	1	2107669	8.32e-01	-0.1127604	1.98e-01	0.09455816	5.05e-01	1.00
cg02334669	1	2108748	9.14e-01	-0.0250512	3.00e-01	0.02121159	5.59e-01	1.00
cg20457594	1	2109138	1.55e-01	-0.0518712	5.98e-01	0.03802889	4.54e-01	1.00
cg00175702	1	2109388	8.48e-01	0.0244807	8.60e-01	0.15002780	7.94e-01	1.00
cg23048698	1	2109816	4.28e-01	-0.0149392	2.83e-01	0.05903527	9.32e-01	1.00
cg03395993	1	2109923	9.24e-01	-0.1434394	3.91e-01	-0.05002140	5.32e-01	1.00
cg01449266	1	2109999	5.53e-01	0.0323497	2.03e-02	-0.30832935	2.98e-01	0.99
cg10769649	1	2111330	7.63e-01	0.0036601	9.92e-01	0.03864638	8.12e-01	1.00
cg04105350	1	2111868	4.40e-01	0.0033455	5.14e-01	0.16774022	3.12e-01	0.99
cg27449973	1	2111912	2.32e-01	0.0691280	9.09e-01	0.06593217	3.24e-01	0.99
cg02066716	1	2112006	9.09e-01	-0.0096991	6.16e-01	0.03899332	8.13e-01	1.00
cg09180820	1	2113911	5.72e-01	0.0743441	2.44e-01	0.32345135	2.36e-01	0.98
cg01073918	1	2115256	1.17e-01	0.0733365	9.47e-01	0.09105053	2.14e-01	0.97
cg09579361	1	2116287	7.27e-01	-0.0048505	2.74e-01	0.05100415	6.61e-01	1.00
cg01728055	1	2116458	5.36e-01	-0.0401601	9.81e-01	0.05440810	6.47e-01	1.00
cg01080781	1	2116597	3.10e-01	-0.0096422	6.92e-01	-0.06078473	3.02e-01	0.99
cg10057528	1	2116747	4.86e-01	-0.0678876	1.97e-02	0.16837437	3.33e-01	0.99
cg16559025	1	2117425	5.70e-01	-0.0383372	3.41e-01	-0.09890264	2.95e-01	0.99
cg25768250	1	2117733	5.00e-01	-0.0084296	2.26e-01	0.00392317	7.91e-01	1.00
cg24700472	1	2118131	4.01e-01	0.0642029	6.16e-01	0.02371891	3.34e-01	0.99
cg16545954	1	2118288	1.14e-01	0.0474802	3.82e-01	0.12224538	7.66e-02	0.94
cg17412102	1	2119531	4.67e-01	-0.2201805	6.44e-01	0.12027585	7.96e-01	1.00
cg21209510	1	2119550	2.63e-01	-0.1954969	6.68e-01	0.15675575	5.62e-01	1.00
cg02804999	1	2119992	6.44e-01	-0.0725356	4.50e-01	0.15187218	8.94e-01	1.00
cg20300514	1	2120985	5.84e-01	1.7275045	5.47e-01	0.32269643	4.19e-01	1.00
cg26227225	1	2121039	6.88e-01	1.6511575	3.46e-01	0.76151497	3.61e-01	0.99
cg05337761	1	2121349	2.52e-01	1.3618769	4.66e-01	0.58796207	1.79e-01	0.96
cg08200543	1	2121449	1.99e-01	0.9634672	7.65e-01	0.09070310	2.39e-01	0.98
cg01894875	1	2121521	4.25e-01	0.8439164	8.19e-01	-0.18056140	6.44e-01	1.00
cg01927825	1	2121724	6.87e-01	0.1426946	8.92e-01	0.22333801	6.92e-01	1.00
cg09506319	1	2122601	9.06e-02	0.1823578	5.95e-01	0.02797928	1.02e-01	0.94
cg04118472	1	2125049	7.91e-01	-0.0722543	1.46e-02	-0.20565859	7.58e-02	0.94
cg10314133	1	2125114	4.14e-01	0.0629055	1.33e-01	-0.11014673	7.32e-01	1.00
cg11503104	1	2125122	6.85e-01	-0.0671988	5.43e-01	0.06265334	9.35e-01	1.00
cg08933000	1	2125124	5.91e-01	0.0263588	9.92e-01	0.15941630	6.76e-01	1.00
cg07697177	1	2125182	2.02e-01	0.1133596	4.40e-02	0.38655034	2.30e-02	0.90
cg16718276	1	2125186	1.46e-01	0.0988977	7.05e-02	0.25714346	2.28e-02	0.90
cg18397998	1	2125243	7.30e-01	0.0302552	8.24e-01	0.02062885	6.84e-01	1.00
cg27312944	1	2125976	1.56e-01	0.6312137	2.25e-01	0.19958189	6.20e-02	0.93
cg24649713	1	2125979	1.68e-01	0.1043736	5.60e-01	-0.07613910	4.97e-01	1.00
cg08161158	1	2126151	1.29e-01	-0.0041295	4.58e-01	-0.00524715	1.01e-01	0.94
cg06308188	1	2126306	9.57e-01	0.0142989	6.84e-01	-0.03754066	8.25e-01	1.00
cg19915466	1	2126372	6.64e-01	-0.0226748	9.16e-01	0.01620626	7.91e-01	1.00
cg09278885	1	2126389	2.21e-01	-0.0029114	8.74e-01	-0.03395920	2.99e-01	0.99
cg23441090	1	2126425	1.85e-01	0.0063440	5.69e-01	-0.03463800	5.18e-01	1.00
cg18771653	1	2126479	9.07e-01	-0.0173888	6.73e-01	-0.04509332	7.18e-01	1.00
cg05940463	1	2126641	4.87e-01	-0.0263296	9.27e-01	-0.02773165	5.55e-01	1.00
cg19641395	1	2126776	1.69e-01	0.0151200	9.51e-01	-0.00951853	3.11e-01	0.99
cg13061570	1	2127505	8.16e-01	-0.1847364	2.37e-02	0.57828551	2.01e-01	0.97
cg00154846	1	2130580	9.52e-01	-0.5067476	8.04e-02	-0.03434029	2.41e-01	0.98
cg26411452	1	2133731	2.74e-01	0.1078526	9.84e-01	0.01692682	3.95e-01	1.00
cg16039979	1	2135358	5.00e-01	-0.0791345	2.45e-01	-0.46724959	2.06e-01	0.97
cg05937445	1	2135589	3.04e-01	0.1348445	8.88e-01	0.02447938	3.81e-01	0.99
cg14856698	1	2135945	9.53e-01	0.4857035	5.02e-01	-0.04944363	6.99e-01	1.00
cg19490856	1	2136217	5.42e-01	-0.0044109	7.60e-01	-0.05670221	5.07e-01	1.00
cg16296290	1	2136845	9.36e-01	-0.0111382	4.94e-01	-0.02740013	6.15e-01	1.00
cg21119525	1	2136847	4.37e-01	0.0219704	6.54e-01	0.00540771	3.77e-01	0.99
cg03315007	1	2137067	2.54e-01	0.0075878	4.52e-01	-0.01098561	6.98e-01	1.00
cg06203364	1	2137307	8.98e-01	-0.9426934	7.79e-01	-0.16589477	7.80e-01	1.00
cg03665132	1	2137325	5.21e-01	-0.4973952	7.42e-01	-0.24817613	4.82e-01	1.00
cg14076971	1	2137665	5.32e-01	0.0624429	6.11e-01	-0.24561474	8.81e-01	1.00
cg20617669	1	2138442	7.18e-01	0.0573272	1.16e-01	0.20122281	1.97e-01	0.97
cg00656881	1	2138757	6.16e-01	0.0803398	8.47e-01	0.11561482	6.12e-01	1.00
cg27528222	1	2138953	4.39e-01	-0.0399043	9.92e-01	0.08246307	5.58e-01	1.00
cg05523897	1	2139175	3.36e-01	0.1801484	6.66e-02	-0.02541427	6.56e-01	1.00
cg07048210	1	2139235	6.06e-01	-0.1168277	4.54e-01	0.13837201	9.30e-01	1.00
cg26031954	1	2139327	7.21e-01	-0.0392795	7.36e-01	0.06669284	9.55e-01	1.00
cg16117513	1	2139657	6.28e-01	0.0593295	8.58e-01	0.24161325	6.27e-01	1.00
cg15840005	1	2139905	1.51e-02	0.2568896	8.85e-01	0.03484216	5.10e-02	0.92
cg18565264	1	2140551	5.87e-01	-0.0684241	7.36e-01	0.21015797	8.43e-01	1.00
cg04597658	1	2142534	3.55e-01	0.0792213	7.43e-01	-0.10518798	6.20e-01	1.00
cg19756430	1	2144002	3.84e-01	0.0122650	9.34e-01	-0.01121838	5.40e-01	1.00
cg00026222	1	2144244	9.75e-01	0.0265970	3.21e-01	0.00060922	5.07e-01	1.00
cg15451548	1	2144873	4.81e-01	0.5253158	9.45e-01	0.03228926	5.60e-01	1.00
cg23632393	1	2145116	9.81e-01	0.0593360	3.66e-02	0.44474012	1.72e-01	0.96
cg12526693	1	2145258	7.37e-01	0.0381424	3.88e-01	0.24256832	4.16e-01	1.00
cg26553501	1	2145276	2.78e-01	0.1839423	6.51e-01	0.13104649	2.62e-01	0.98
cg24518098	1	2146288	9.03e-01	-0.2886927	2.39e-01	0.39095681	5.06e-01	1.00
cg11155073	1	2147513	2.69e-01	-0.0993762	4.88e-01	0.20565939	6.91e-01	1.00
cg12799824	1	2155728	9.50e-01	0.3193909	6.85e-01	-0.23916366	8.31e-01	1.00
cg00851627	1	2156394	4.56e-01	0.0668383	8.58e-01	0.26388058	4.93e-01	1.00
cg00395931	1	2158622	7.10e-01	0.0252975	2.67e-01	-0.05079963	6.68e-01	1.00
[truncated: 443,069 more rows]
