# Supplementary material for: Case-control meta-analysis of blood DNA methylation and autism spectrum disorder
Source: Mol Autism. 2018 Jun 28;9:40. doi: 10.1186/s13229-018-0224-6 (PMC6022498; doi:10.1186/s13229-018-0224-6)
Supplement: Supplementary file 4 — Table S3. Concordance between suggestively associated (p < 1 × 10− 4) CpG sites in peripheral blood and their corresponding effect sizes in three brain regions. (CSV 3 kb) [file 13229_2018_224_MOESM4_ESM.csv]

Probe ID	CHR	Position	SEED Mean Diff1	SSC Mean Diff1	Weighted Average Mean Diff2	PFC1,3	TC1,4	CER1,5
cg21151899	22	42337657	0.78	0.54	0.68	1.55	4.07	1.64
cg03731974	16	86531598	0.09	0.08	0.08	0.18	-7.18	0.74
cg09962502	2	96971189	-0.05	-0.08	-0.06	-2.49	-0.43	-1.34
cg01798266	1	153320414	-0.43	-0.13	-0.31	-2.67	-0.91	0.87
cg01716316	17	40897182	-0.09	-0.13	-0.1	-0.33	-0.02	0.39
cg16234726	14	102099176	-0.2	-0.37	-0.27	0.52	-0.3	-0.03
cg09671955	1	169429972	-0.47	-1.25	-0.79	-1.36	-1.38	-5.11
cg08225020	16	71894168	0.04	0.08	0.06	-1.33	-0.55	0.14
cg08415998	10	50602664	0.25	1.16	0.62	-5.95	-1.95	4.14
cg26434800	1	245848928	0.12	0.1	0.11	0.44	-0.05	0.36
cg01611626	16	2565338	0.48	0.17	0.35	3.59	-0.66	-0.72
cg23052793	1	84547955	0.06	0.11	0.08	0.03	-0.38	4.4
cg23992493	17	21220479	-1.6	-0.7	-1.23	-0.74	-3.84	0.11
cg06375652	16	86100423	-0.38	-0.18	-0.3	3.88	0.67	2.58
cg24628310	3	52813873	0.86	0.61	0.76	-5.46	-5.19	1.42
cg15154047	8	143210309	1.34	0.57	1.02	-0.21	-0.65	5.03
cg06565744	11	41016319	0.13	0.7	0.37	-0.46	-1.21	0.58
cg20232060	3	141457873	-0.1	-0.12	-0.11	0.71	0.62	-0.21
cg08603449	8	105509315	-0.25	-0.09	-0.18	2.04	5.59	-0.47
cg04037038	2	183732062	-0.09	-0.19	-0.13	-1.96	0.38	-11.59
cg07021906	16	87866833	1.15	0.19	0.75	-2.32	-5.55	0.95
cg07249224	16	30101680	0.23	0.32	0.27	0.25	-0.16	2.29
cg24693635	1	5968728	0.43	0.19	0.33	1.96	3.28	4.1
cg10415354	16	80824726	0.66	0.22	0.48	-1.98	0.34	-1.88
cg20301308	1	65534742	-0.35	-1.08	-0.65	-6.42	2.75	0.53
cg02738255	20	25231685	0.36	0.33	0.35	0.41	0.7	2.64
cg24478310	6	10763337	0.24	0.17	0.21	5.74	2.55	1.06
cg16385335	11	71710614	0.32	0.89	0.56	1.34	3.45	1.68
cg04216070	15	101712402	0.09	0.43	0.23	-0.06	1.15	1.22
cg06554036	8	61834534	0.03	0.06	0.04	0.87	-0.33	-0.47
cg02023973	16	1519973	1.32	0.14	0.83	-1.29	-1.17	1.53
cg02145310	10	80844809	0.69	0.3	0.52	3.23	-2.2	1.18
cg23436746	7	49815938	0.11	0.69	0.35	3.88	0.11	-1.89
cg25577130	17	58226188	0.47	0.35	0.42	-6.57	-2.58	6.15
cg09130091	6	31838613	0.49	0.53	0.51	-2.33	1.22	-4.36
cg14812743	6	136405726	0.55	1.22	0.83	1.31	-3.98	-0.47
cg11550426	8	59465609	-0.07	-0.08	-0.08	-0.16	-0.03	-0.3
cg04433035	17	36105064	0.11	0.12	0.11	-1.13	-0.79	-3.46
cg02824523	3	187608279	0.05	0.03	0.05	0.45	1.13	-0.23
cg20118557	19	41168801	-0.06	-0.09	-0.08	0.05	0.59	-0.03
cg22054449	13	112619088	-0.23	-0.22	-0.23	1.51	-0.37	-0.28
cg05654304	1	12538678	-0.12	-0.32	-0.2	-0.36	3.85	3.02
cg04398581	6	62996627	-0.25	-0.43	-0.32	0.44	-0.33	-0.86
cg12340144	3	38388808	-0.1	-0.46	-0.25	-3.01	-3.15	-0.25
cg06919312	12	64474195	0.16	0.5	0.3	-0.15	-0.89	0.4
cg13457172	10	118897847	0.03	0.05	0.04	-1.65	-0.22	-0.15
cg24570210	10	98119704	0.16	0.08	0.13	3.22	5.58	-0.2
cg16025847	12	129338484	-0.08	-0.37	-0.21	-0.02	0.12	-0.32
1: Mean Difference values computed as mean in cases � mean in controls
2: Average of SEED and SSC mean difference values weighted by sample size (NSEED = 968, NSSC = 686).
3: Prefrontal cortex data from Ladd-Acosta et al.
4: Temporal cortex data from Ladd-Acosta et al.
5: Cerebellum data from Ladd-Acosta et al.
